# Supplementary material for: Depletion of Key Meiotic Genes and Transcriptome-Wide Abiotic Stress Reprogramming Mark Early Preparatory Events Ahead of Apomeiotic Transition
Source: Front Plant Sci. 2016 Oct 26;7:1539. doi: 10.3389/fpls.2016.01539 (PMC5080521; doi:10.3389/fpls.2016.01539)
Supplement: Supplementary file 1 [file Table_1.XLSX]

## Sheet: Apo-1_UP
SUPPLEMENTARY TABLE 1. Percent gene ontology (GO) enrichment categories of genes differentially expressed between Sex-1 and Apo-1 Boechera seedlings
GO-ID	Description	p-value	corrected p-value	cluster freq, %	total freq, %
II. Genes down-regulated in the apomict
50896	response to stimulus	1.4898E-12	2.1424E-9	20.7	14.3
9753	response to stress	2.9393E-11	1.4089E-8	13	8.3
6950	response to chemical stimulus	7.2447E-10	2.6045E-7	11.9	7.6
42221	small molecule metabolic process	6.3382E-5	4.3402E-3	7.8	5.5
9719	response to abiotic stimulus	2.9803E-6	3.3310E-4	7.8	5.2
43436	response to organic substance	2.7594E-6	3.3310E-4	7.1	4.6
19752	response to endogenous stimulus	9.6734E-8	2.7821E-5	6.4	3.7
6082	response to hormone stimulus	1.5798E-3	4.9741E-2	4.8	3.4
32787	cellular ketone metabolic process	3.0113E-6	3.3310E-4	4.8	2.8
19748	oxoacid metabolic process	1.6615E-6	2.8813E-4	4.8	2.7
10033	carboxylic acid metabolic process	1.6615E-6	2.8813E-4	4.8	2.7
9628	organic acid metabolic process	1.7651E-6	2.8813E-4	4.8	2.7
42180	small molecule biosynthetic process	1.2620E-4	6.7214E-3	4.4	2.7
9414	defense response	1.1145E-3	3.8159E-2	4.2	2.8
46394	lipid metabolic process	1.3765E-4	7.0695E-3	4.1	2.5
16053	response to biotic stimulus	3.2515E-4	1.5083E-2	3.8	2.4
9415	response to other organism	1.9394E-4	9.2964E-3	3.8	2.3
9611	cellular amino acid and derivative metabolic process	6.1521E-4	2.5276E-2	3.4	2.1
9723	cellular lipid metabolic process	9.4877E-5	5.4837E-3	3.1	1.8
6631	response to osmotic stress	6.8468E-5	4.4753E-3	3.1	1.7
44281	response to inorganic substance	1.5911E-3	4.9741E-2	3	1.9
6970	secondary metabolic process	2.0037E-6	2.8813E-4	3	1.4
9651	response to salt stress	8.9243E-5	5.4837E-3	2.9	1.6
44255	response to temperature stimulus	1.6656E-4	8.2591E-3	2.8	1.6
6979	monocarboxulic acid metabolic process	1.8669E-6	2.8813E-4	2.7	1.3
6633	carboxylic acid biosynthetic process	8.2470E-6	7.4120E-4	2.7	1.3
44283	organic acid biosynthetic process	8.2470E-6	7.4120E-4	2.7	1.3
6629	response to jasmonic acid stimulus	2.0914E-11	1.4089E-8	2.3	0.6
9266	response to oxidative stress	9.8992E-5	5.4837E-3	2.2	1.1
51707	response to water deprivation	5.6614E-6	5.8150E-4	2	0.8
9607	response to water	1.3450E-5	1.1377E-3	2	0.8
302	cellular amino acid derivative metabolic process	1.3883E-3	4.5371E-2	1.8	1
42542	fatty acid metabolic process	4.8650E-5	3.4979E-3	1.7	0.7
2831	response to wounding	4.0764E-5	3.2566E-3	1.4	0.5
6519	response to ethylene stimulus	4.5091E-5	3.4127E-3	1.4	0.5
10112	fatty acid biosynthetic process	9.9148E-5	5.4837E-3	1.2	0.4
10193	glycoside metabolic process	8.7610E-4	3.1496E-2	0.9	0.3
43900	response to reactive oxygen species	3.7851E-4	1.6596E-2	0.8	0.2
16138	glycoside biosynthetic process	7.2775E-4	2.6833E-2	0.7	0.2
16137	ethylene mediated signaling pathway	1.0091E-3	3.5393E-2	0.6	0.2
9873	cellular response to ethylene stimulus	1.2034E-3	4.0244E-2	0.6	0.2
6952	response to hydrogen peroxide	3.8085E-4	1.6596E-2	0.6	0.1
71369	response to ozone	6.8967E-4	2.6336E-2	0.4	0.1
6575	regulation of response to biotic stimulus	5.1403E-4	2.1740E-2	0.3	0
9725	regulation of multi-organism process	6.9595E-4	2.6336E-2	0.3	0
10035	regulation of systemic acquired resistance	6.7728E-4	2.6336E-2	0.2	0

## Sheet: Apo-1_DOWN
SUPPLEMENTARY TABLE 1. Percent gene ontology (GO) enrichment categories of genes differentially expressed between Sex-1 and Apo-1 Boechera seedlings
GO-ID	Description	p-value	corrected p-value	cluster freq, %	total freq, %
II. Genes down-regulated in the apomict
50896	response to stimulus	2.0366E-9	8.4160E-7	19.3	14.3
65007	biological regulation	1.0351E-8	1.9875E-6	19.2	14.5
50789	regulation of biological process	2.2087E-5	1.2839E-3	15.7	12.4
50794	regulation of cellular process	4.9332E-7	4.1439E-5	14.6	10.9
6950	response to stress	2.2927E-5	1.2839E-3	11	8.3
42221	response to chemical stimulus	1.2090E-5	8.1248E-4	10.3	7.6
19222	regulation of metabolic process	2.9789E-3	4.4985E-2	9.9	8.1
60255	regulation of macromolecule metabolic process	9.6536E-4	1.9080E-2	9.5	7.5
31323	regulation of cellular metabolic process	4.0189E-4	9.9522E-3	9.5	7.4
10468	regulation of gene expression	4.1244E-4	9.9522E-3	9.4	7.3
80090	regulation of primary metabolic process	1.3473E-4	4.3115E-3	9.4	7.1
31326	regulation of cellular biosynthetic process	3.5052E-5	1.6245E-3	9.3	6.9
9889	regulation of biosynthetic process	3.5052E-5	1.6245E-3	9.3	6.9
51171	regulation of nitrogen compound metabolic process	8.7093E-5	2.9539E-3	9.2	6.9
10556	regulation of macromolecule biosynthetic process	2.1736E-5	1.2839E-3	9.2	6.7
19219	regulation of nucleobase, nucleodide, nucleotide and nucleic acid metabolic process	6.9868E-5	2.7544E-3	9.1	6.8
45449	regulation of transcription	1.9704E-5	1.2611E-3	9	6.5
43412	macromolecule modficiation	6.1383E-5	2.5781E-3	8.4	6.1
6464	protein modification process	9.4376E-7	7.4613E-5	8.2	5.5
43687	post-translational protein modification	3.7708E-8	4.6072E-6	7.7	4.9
6796	phosphate metabolic process	2.9392E-9	8.4160E-7	7.3	4.3
6793	phosphorous metabolic process	3.1309E-9	8.4160E-7	7.3	4.3
16310	phosphorylation	4.1020E-10	2.7566E-7	7.1	4
6468	protein amino acid phosphorylation	1.0713E-11	1.4398E-8	7	3.7
10033	response to organic substance	5.9476E-6	4.4409E-4	6.9	4.6
23052	signaling	1.9031E-4	5.5603E-3	6.4	4.5
6952	defense response	4.6809E-9	1.0485E-6	5.3	2.8
9719	response to endogenous stimulus	1.3746E-3	2.5658E-2	5.1	3.7
6355	regulation of transcription, DNA dependent	5.3796E-4	1.2050E-2	5.1	3.6
51252	regulation of RNA metabolic process	6.0497E-4	1.2890E-2	5.1	3.6
51704	multi-organism process	8.7912E-5	2.9539E-3	4.7	3.1
9725	response to hormone stimulus	2.8291E-3	4.3704E-2	4.6	3.4
65008	regulation of biological quality	2.6821E-5	1.4419E-3	4.1	2.5
9607	response to biotic stimulus	3.0489E-3	4.5030E-2	3.5	2.4
51707	response to other organism	1.8884E-3	3.2964E-2	3.4	2.3
7165	signal transduction	1.4577E-3	2.6839E-2	3.2	2.1
19748	secondary metabolic process	5.6006E-8	6.2727E-6	3.1	1.4
48869	cellular developmental process	7.2673E-4	1.4784E-2	3	1.9
71554	cell wall organization or biogenesis	1.1257E-7	1.1638E-5	2.6	1.1
6955	immune response	6.9249E-5	2.7544E-3	2.3	1.2
2376	immune system process	1.6538E-4	4.9394E-3	2.3	1.2
8219	cell death	2.8822E-8	3.8737E-6	2.3	0.9
16265	death	2.8822E-8	3.8737E-6	2.3	0.9
40007	growth	4.9888E-4	1.1364E-2	2.1	1.2
9733	response to auxin stimulus	1.1784E-3	2.2953E-2	2.1	1.2
8361	regulation of cell size	7.1728E-5	2.7544E-3	2.1	1.1
32535	regulation of cellular component size	7.8106E-5	2.8372E-3	2.1	1.1
90066	regulation of anaomical structure size	7.8106E-5	2.8372E-3	2.1	1.1
45087	innate immune response	1.9675E-4	5.6263E-3	2.1	1.1
12501	programmed cell death	2.0348E-8	3.4184E-6	2.1	0.7
16049	cell growth	1.0387E-4	3.4050E-3	2	1
6575	cellular amino acid derivative metabolic process	2.2997E-4	6.3076E-3	1.9	1
902	cell morphogenesis	3.1506E-3	4.6026E-2	1.7	1
48589	developmental growth	2.1976E-4	6.1533E-3	1.7	0.9
71555	cell wall organization	9.8909E-6	6.9965E-4	1.7	0.7
60560	developmental growth involved in morphogenesis	2.8962E-4	7.6325E-3	1.6	0.8
9826	undimensional cell growth	2.8962E-4	7.6325E-3	1.6	0.8
6915	apoptosis	1.8321E-7	1.7588E-5	1.6	0.5
42398	cellular amino acid derivative biosynthetic process	7.2698E-4	1.4784E-2	1.5	0.7
9751	response to salicylic acid stimulus	3.8402E-5	1.7204E-3	1.4	0.6
9698	phenylpropanoid metabolic process	8.3430E-5	2.9508E-3	1.3	0.5
9856	pollination	2.9011E-3	4.4308E-2	1.2	0.6
71669	plant-type cell wall organization or biogenesis	4.6292E-4	1.0727E-2	1.2	0.5
9699	phenylpropanoid biosynthetic process	4.2044E-5	1.8228E-3	1.2	0.4
9664	plant-type cell wall organization	3.1766E-7	2.8462E-5	1.2	0.3
48610	reproductive cellular process	2.0338E-3	3.3334E-2	1.1	0.5
48878	chemical homeostasis	1.3379E-3	2.5325E-2	1	0.5
10200	response to chitin	3.7466E-4	9.5008E-3	1	0.4
10015	root morphogenesis	1.5237E-3	2.7675E-2	0.9	0.4
48588	developmental cell growth	1.2589E-3	2.4171E-2	0.9	0.3
9932	cell tip growth	2.1324E-3	3.4119E-2	0.8	0.3
9404	toxin metabolic process	3.1705E-5	1.5782E-3	0.7	0.2
9407	toxin catabolic process	3.1705E-5	1.5782E-3	0.7	0.2
9813	flavanoid biosynthetic process	1.4862E-4	4.6452E-3	0.6	0.2
41	transition metal ion transport	3.4699E-4	8.9683E-3	0.6	0.2
9812	flavanoid metabolic process	4.2208E-4	9.9522E-3	0.6	0.2
10053	root epidermal cell differentiation	6.1381E-4	1.2890E-2	0.6	0.2
55066	di-,tri-valent inorganic cation homeostatsis	3.4246E-3	4.9491E-2	0.6	0.2
10054	trichoblast differentiation	4.1634E-4	9.9522E-3	0.6	0.1
9827	plant-type cell wall modification	2.3727E-3	3.7517E-2	0.5	0.2
42446	hormone biosynethetic process	3.0191E-3	4.5030E-2	0.5	0.1
48544	recognition of pollen	5.6870E-4	1.2328E-2	0.4	0.1
8037	cell recognition	5.6870E-4	1.2328E-2	0.4	0.1
9627	systemic acquired resistance	2.0267E-3	3.3334E-2	0.4	0.1
9875	pollen-pistil interaction	2.5209E-3	3.9397E-2	0.4	0.1
16998	cell wall macromolecule catabolic process	1.5405E-4	4.7056E-3	0.4	0
9851	auxin biosynthetic process	7.3701E-4	1.4784E-2	0.4	0
51552	flavone metabolic process	1.9621E-3	3.2964E-2	0.2	0
51553	flavone biosynethic process	1.9621E-3	3.2964E-2	0.2	0
51554	flavanol metabolic process	1.9621E-3	3.2964E-2	0.2	0
51555	flavanol biosynethic process	1.9621E-3	3.2964E-2	0.2	0
6829	zinc ion transport	2.1225E-3	3.4119E-2	0.2	0
42402	cellular biogenic amine catabolic process	1.7584E-3	3.1510E-2	0.1	0
