# Supplementary material for: Depletion of Key Meiotic Genes and Transcriptome-Wide Abiotic Stress Reprogramming Mark Early Preparatory Events Ahead of Apomeiotic Transition
Source: Front Plant Sci. 2016 Oct 26;7:1539. doi: 10.3389/fpls.2016.01539 (PMC5080521; doi:10.3389/fpls.2016.01539)
Supplement: Supplementary file 2 [file Table_2.XLSX]

## Sheet: Apo-1_UP
SUPPLEMENTARY TABLE 2. Arabidopsis homologues of the stress-genes up-regulated in the apomictic Boechera Apo-1
Arabidopsis Locus ID	Locus Name	Sex-1 FPKM	Apo-1 FPKM	Log2 Fold-Change in Apo-1	p_value	q_value	Analysis - Method	Gene Model Description	Gene Model Type	All Gene Symbols
AT1G73260	KUNITZ TRYPSIN INHIBITOR 1 (KTI1)	0	162.002	NA	5e-05	0.0153328	C	Encodes a trypsin inhibitor involved in modulating programmed cell death in plant-pathogen interactions.	protein_coding	KUNITZ TRYPSIN INHIBITOR 1 (KTI1);ARABIDOPSIS THALIANA KUNITZ TRYPSIN INHIBITOR 1 (ATKTI1)
AT3G21175	ZIM-LIKE 1 (ZML1)	0	36.6731	NA	5e-05	0.0153328	C	A member of a novel family of plant-specific GATA-type transcription factors	protein_coding	GATA TRANSCRIPTION FACTOR 24, GATA24, TIFY2B, ZIM LIKE 1, ZIM-LIKE 1, ZML1
AT5G63590	FLAVONOL SYNTHASE 3 (FLS3)	0	8.15984	NA	5e-05	0.0153328	C	flavonol synthase 3 (FLS3); CONTAINS InterPro DOMAIN/s: Oxoglutarate/iron-dependent oxygenase (InterPro:IPR005123); BEST Arabidopsis thaliana protein match is: flavonol synthase 1 (TAIR:AT5G08640.2); Has 8006 Blast hits to 7970 proteins in 965 species: Archae - 0; Bacteria - 1024; Metazoa - 86; Fungi - 741; Plants - 4902; Viruses - 0; Other Eukaryotes - 1253 (source: NCBI BLink).	protein_coding	FLAVONOL SYNTHASE (FLS);FLAVONOL SYNTHASE 3 (FLS3); (ATFLS3)
AT3G09270	GLUTATHIONE S-TRANSFERASE TAU 8 (GSTU8)	0	5.76023	NA	5e-05	0.0153328	C	Encodes glutathione transferase belonging to the tau class of GSTs. Naming convention according to Wagner et al. (2002).	protein_coding	GLUTATHIONE S-TRANSFERASE TAU 8 (ATGSTU8);GLUTATHIONE S-TRANSFERASE TAU 8 (GSTU8)
AT2G32660	RECEPTOR LIKE PROTEIN 22 (RLP22)	0	3.44302	NA	5e-05	0.0153328	C	receptor like protein 22 (RLP22); CONTAINS InterPro DOMAIN/s: Leucine-rich repeat (InterPro:IPR001611); BEST Arabidopsis thaliana protein match is: receptor like protein 27 (TAIR:AT2G33060.1); Has 72946 Blast hits to 23279 proteins in 925 species: Archae - 37; Bacteria - 3607; Metazoa - 12485; Fungi - 751; Plants - 51027; Viruses - 14; Other Eukaryotes - 5025 (source: NCBI BLink).	protein_coding	RECEPTOR LIKE PROTEIN 22 (RLP22);RECEPTOR LIKE PROTEIN 22 (AtRLP22)
AT5G51470		0	3.01591	NA	5e-05	0.0153328	C	Auxin-responsive GH3 family protein; CONTAINS InterPro DOMAIN/s: GH3 auxin-responsive promoter (InterPro:IPR004993); BEST Arabidopsis thaliana protein match is: Auxin-responsive GH3 family protein (TAIR:AT1G23160.1); Has 1306 Blast hits to 1254 proteins in 211 species: Archae - 0; Bacteria - 361; Metazoa - 54; Fungi - 2; Plants - 673; Viruses - 0; Other Eukaryotes - 216 (source: NCBI BLink).	protein_coding
AT4G23210	CYSTEINE-RICH RLK (RECEPTOR-LIKE PROTEIN KINASE) 13 (CRK13)	0	2.90236	NA	0.0001	0.0246132	C	Encodes a Cysteine-rich receptor-like kinase (CRK13). Overexpression of CRK13 leads to hypersensitive response cell death, and induces defense against pathogens by causing increased accumulation of salicylic acid.	protein_coding	CYSTEINE-RICH RLK (RECEPTOR-LIKE PROTEIN KINASE) 13 (CRK13)
AT1G73330	DROUGHT-REPRESSED 4 (DR4)	0.47647	251.505	9.04399	0.14805	0.996985	R	encodes a plant-specific protease inhibitor-like protein whose transcript level in root disappears in response to progressive drought stress. The decrease in transcript level is independent from abscisic acid level.	protein_coding	DROUGHT-REPRESSED 4 (DR4);DROUGHT-REPRESSED 4 (ATDR4)
AT3G02480		0.900422	50.9606	5.82264	0.19845	0.996985	R	Late embryogenesis abundant protein (LEA) family protein; BEST Arabidopsis thaliana protein match is: Late embryogenesis abundant protein (LEA) family protein (TAIR:AT5G38760.1); Has 213 Blast hits to 189 proteins in 38 species: Archae - 0; Bacteria - 0; Metazoa - 9; Fungi - 12; Plants - 190; Viruses - 0; Other Eukaryotes - 2 (source: NCBI BLink).	protein_coding
AT3G62550		0.832936	45.4685	5.77052	0.1091	0.996985	R	Adenine nucleotide alpha hydrolases-like superfamily protein; FUNCTIONS IN: molecular_function unknown; INVOLVED IN: response to stress; LOCATED IN: vacuole; EXPRESSED IN: 21 plant structures; EXPRESSED DURING: 13 growth stages; CONTAINS InterPro DOMAIN/s: UspA (InterPro:IPR006016), Rossmann-like alpha/beta/alpha sandwich fold (InterPro:IPR014729), Universal stress protein A (InterPro:IPR006015);…	protein_coding
AT4G14690	EARLY LIGHT-INDUCIBLE PROTEIN 2 (ELIP2)	0.617099	30.5358	5.62886	0.14805	0.996985	R	Encodes an early light-induced protein. ELIPs are thought not to be directly involved in the synthesis and assembly of specific photosynthetic complexes, but rather affect the biogenesis of all chlorophyll-binding complexes. A study (PMID 17553115) has shown that the chlorophyll synthesis pathway was downregulated as a result of constitutive ELIP2 expression, leading to decreased chlorophyll avai…	protein_coding	EARLY LIGHT-INDUCIBLE PROTEIN 2 (ELIP2)
AT5G14740	CARBONIC ANHYDRASE 2 (CA2)	6.23862	275.846	5.46649	5e-05	0.0153328	C, R	Encodes a beta carbonic anhydrase likely to be localized in the cytoplasm. Expression of its mRNA is seen in etiolated seedlings and points to a possible nonphotosynthetic role for this isoform.	protein_coding	CARBONIC ANHYDRASE 2 (CA2);CARBONIC ANHYDRASE 18 (CA18);BETA CARBONIC ANHYDRASE 2 (BETA CA2)
AT1G72260	THIONIN 2.1 (THI2.1)	0.379633	14.5044	5.25574	0.19845	0.996985	R	Encodes a thionin which is a cysteine rich protein having antimicrobial properties. Thi2.1 is expressed in response to a variety of pathogens and induced by ethylene and jasmonic acid. Belongs to the plant thionin (PR-13) family with the following members: At1g66100, At5g36910, At1g72260, At2g15010, At1g12663, At1g12660.	protein_coding	(THI2.1.1);THIONIN 2.1 (THI2.1)
AT4G21903		0.19791	6.19419	4.968	0.14995	0.996985	R	MATE efflux family protein; FUNCTIONS IN: antiporter activity, drug transmembrane transporter activity; INVOLVED IN: drug transmembrane transport, transmembrane transport; LOCATED IN: membrane; CONTAINS InterPro DOMAIN/s: Multi antimicrobial extrusion protein MatE (InterPro:IPR002528); BEST Arabidopsis thaliana protein match is: MATE efflux family protein (TAIR:AT4G21910.4).	protein_coding
AT5G13380		0.143432	2.78859	4.2811	0.1992	0.996985	R	Auxin-responsive GH3 family protein; CONTAINS InterPro DOMAIN/s: GH3 auxin-responsive promoter (InterPro:IPR004993); BEST Arabidopsis thaliana protein match is: Auxin-responsive GH3 family protein (TAIR:AT5G13370.1); Has 1506 Blast hits to 1424 proteins in 238 species: Archae - 0; Bacteria - 490; Metazoa - 52; Fungi - 2; Plants - 670; Viruses - 0; Other Eukaryotes - 292 (source: NCBI BLink).	protein_coding
AT2G47770	TSPO(OUTER MEMBRANE TRYPTOPHAN-RICH SENSORY PROTEIN)-RELATED (TSPO)	1.51018	26.1982	4.11668	0.02095	0.724771	R	Encodes a membrane-bound protein designated AtTSPO (Arabidopsis thaliana TSPO-related). AtTSPO is related to the bacterial outer membrane tryptophan-rich sensory protein (TspO) and the mammalian mitochondrial 18 kDa Translocator Protein (18 kDa TSPO), members of the TspO/MBR domain-containing membrane proteins. Mainly detected in dry seeds, but can be induced in vegetative tissues by osmotic or s…	protein_coding	TSPO(OUTER MEMBRANE TRYPTOPHAN-RICH SENSORY PROTEIN)-RELATED (ATTSPO);TSPO(OUTER MEMBRANE TRYPTOPHAN-RICH SENSORY PROTEIN)-RELATED (TSPO)
AT2G34600	JASMONATE-ZIM-DOMAIN PROTEIN 7 (JAZ7)	0.511855	8.24657	4.00999	0.19985	0.996985	R	jasmonate-zim-domain protein 7 (JAZ7); CONTAINS InterPro DOMAIN/s: Tify (InterPro:IPR010399); BEST Arabidopsis thaliana protein match is: jasmonate-zim-domain protein 8 (TAIR:AT1G30135.1); Has 38 Blast hits to 38 proteins in 7 species: Archae - 0; Bacteria - 0; Metazoa - 0; Fungi - 0; Plants - 38; Viruses - 0; Other Eukaryotes - 0 (source: NCBI BLink).	protein_coding	(TIFY5B);JASMONATE-ZIM-DOMAIN PROTEIN 7 (JAZ7)
AT5G07690	MYB DOMAIN PROTEIN 29 (MYB29)	2.71104	31.9872	3.56058	0.0041	0.305556	R	Encodes a putative transcription factor (MYB29).	protein_coding	MYB DOMAIN PROTEIN 29 (MYB29);PRODUCTION OF METHIONINE-DERIVED GLUCOSINOLATE 2 (PMG2);MYB DOMAIN PROTEIN 29 (ATMYB29)
AT3G07040	RESISTANCE TO P. SYRINGAE PV MACULICOLA 1 (RPM1)	0.138706	1.54931	3.48152	0.1539	0.996985	R	Contains an N-terminal tripartite nucleotide binding site and a C-terminal tandem array of leucine-rich repeats. Confers resistance to Pseudomonas syringae strains that carry the avirulence genes avrB and avrRpm1.	protein_coding	RESISTANCE TO PSEUDOMONAS SYRINGAE 3 (RPS3);RESISTANCE TO P. SYRINGAE PV MACULICOLA 1 (RPM1)
AT2G18470	PROLINE-RICH EXTENSIN-LIKE RECEPTOR KINASE 4 (PERK4)	0.0724072	0.782059	3.43307	1	1	R	Proline-rich extensin-like receptor kinase 4. Functions at an early stage of ABA signalling inhibiting primary root cell elongation by perturbing Ca2+ homeostasis.	protein_coding	PROLINE-RICH EXTENSIN-LIKE RECEPTOR KINASE 4 (AtPERK4);PROLINE-RICH EXTENSIN-LIKE RECEPTOR KINASE 4 (PERK4)
AT5G07700	MYB DOMAIN PROTEIN 76 (MYB76)	0.155714	1.67758	3.42941	0.283	0.996985	R	Encodes a putative transcription factor (MYB76).	protein_coding	MYB DOMAIN PROTEIN 76 (AtMYB76);MYB DOMAIN PROTEIN 76 (MYB76)
AT5G13220	JASMONATE-ZIM-DOMAIN PROTEIN 10 (JAZ10)	1.86403	18.5656	3.31613	0.01865	0.681381	R	Plants overexpressing At5g13220.3, but not At5g13220.1 showed enhanced insensitivity to MeJa.	protein_coding	JASMONATE-ASSOCIATED 1 (JAS1);TIFY DOMAIN PROTEIN 9 (TIFY9);JASMONATE-ZIM-DOMAIN PROTEIN 10 (JAZ10)
AT5G66260		0.893101	8.47408	3.24616	0.2932	0.996985	R	SAUR-like auxin-responsive protein family ; CONTAINS InterPro DOMAIN/s: Auxin responsive SAUR protein (InterPro:IPR003676); BEST Arabidopsis thaliana protein match is: SAUR-like auxin-responsive protein family (TAIR:AT4G36110.1); Has 1807 Blast hits to 1807 proteins in 277 species: Archae - 0; Bacteria - 0; Metazoa - 736; Fungi - 347; Plants - 385; Viruses - 0; Other Eukaryotes - 339 (source: NCB…	protein_coding
AT1G31812	ACYL-COA-BINDING PROTEIN 6 (ACBP6)	1.09857	10.3187	3.23156	0.1251	0.996985	R	Acyl-CoA-binding protein. Bind acyl-CoA esters and protect acyl-CoAs from degradation by microsomal acyl-hydrolases.	protein_coding	ACYL-COA-BINDING PROTEIN 6 (ACBP6);ACYL-COA-BINDING PROTEIN (ACBP)
AT3G49690	MYB DOMAIN PROTEIN 84 (MYB84)	0.991156	8.55084	3.10888	0.05185	0.996985	R	Putative homolog of the Blind gene in tomato. Together with RAX1 and RAX3 belong to the class R2R3 MYB genes; encoded by the Myb-like transcription factor MYB84, regulates axillary meristem formation.	protein_coding	REGULATOR OF AXILLARY MERISTEMS3 (RAX3);MYB DOMAIN PROTEIN 84 (ATMYB84);MYB DOMAIN PROTEIN 84 (MYB84)
AT1G53130	GRIM REAPER (GRI)	0.200811	1.72838	3.10551	0.3584	0.996985	R	Encodes GRIM REAPER (GRI), involved in the regulation of cell death induced by extracellular ROS (reactive oxygen species). Secreted into the extracellular space.	protein_coding	GRIM REAPER (GRI)
AT5G17310	UDP-GLUCOSE PYROPHOSPHORYLASE 2 (UGP2)	0.409394	3.448	3.0742	0.0685	0.996985	R	UDP-glucose pyrophosphorylase 2 (UGP2); FUNCTIONS IN: UTP:glucose-1-phosphate uridylyltransferase activity, nucleotidyltransferase activity; INVOLVED IN: response to cadmium ion, callose deposition in cell wall, response to salt stress, metabolic process, pollen development; LOCATED IN: plasma membrane; EXPRESSED IN: 27 plant structures; EXPRESSED DURING: 17 growth stages; CONTAINS InterPro DOMAI…	protein_coding	UDP-GLUCOSE PYROPHOSPHORYLASE 2 (UGP2)
AT3G25760	ALLENE OXIDE CYCLASE 1 (AOC1)	5.08832	40.5962	2.99608	0.00765	0.447567	R	encodes allene oxide cyclase. One of four genes in Arabidopsis that encode this enzyme, which catalyzes an essential step in jasmonic acid biosynthesis. Gene expression is induced during senescence, a process that involves jasmonic acid signalling pathway.	protein_coding	EARLY-RESPONSIVE TO DEHYDRATION 12 (ERD12);ALLENE OXIDE CYCLASE 1 (AOC1)
AT2G31230	ETHYLENE-RESPONSIVE ELEMENT BINDING FACTOR 15 (ERF15)	2.57781	20.0182	2.95709	0.03175	0.877275	R	encodes a member of the ERF (ethylene response factor) subfamily B-3 of ERF/AP2 transcription factor family. The protein contains one AP2 domain. There are 18 members in this subfamily including ATERF-1, ATERF-2, AND ATERF-5.	protein_coding	ETHYLENE-RESPONSIVE ELEMENT BINDING FACTOR 15 (ERF15);ETHYLENE-RESPONSIVE ELEMENT BINDING FACTOR 15 (ATERF15)
AT2G28190	COPPER/ZINC SUPEROXIDE DISMUTASE 2 (CSD2)	29.4106	227.073	2.94875	5e-05	0.0153328	C, R	Encodes a chloroplastic copper/zinc superoxide dismutase CSD2 that can detoxify superoxide radicals. Its expression is affected by miR398-directed mRNA cleavage. Activation depends totally on CCS.	protein_coding	COPPER/ZINC SUPEROXIDE DISMUTASE 2 (CZSOD2);COPPER/ZINC SUPEROXIDE DISMUTASE 2 (CSD2)
AT3G05660	RECEPTOR LIKE PROTEIN 33 (RLP33)	0.0467145	0.353466	2.91963	1	1	R	receptor like protein 33 (RLP33); FUNCTIONS IN: kinase activity; INVOLVED IN: signal transduction, defense response; LOCATED IN: chloroplast; EXPRESSED IN: 10 plant structures; EXPRESSED DURING: 10 growth stages; CONTAINS InterPro DOMAIN/s: Leucine-rich repeat, typical subtype (InterPro:IPR003591), Leucine-rich repeat-containing N-terminal domain, type 2 (InterPro:IPR013210), Leucine-rich repeat …	protein_coding	RECEPTOR LIKE PROTEIN 33 (AtRLP33);RECEPTOR LIKE PROTEIN 33 (RLP33)
AT2G34340		0.202314	1.52358	2.9128	1	1	R	Protein of unknown function, DUF584; CONTAINS InterPro DOMAIN/s: Protein of unknown function DUF584 (InterPro:IPR007608); BEST Arabidopsis thaliana protein match is: Protein of unknown function, DUF584 (TAIR:AT1G29640.1); Has 334 Blast hits to 334 proteins in 20 species: Archae - 0; Bacteria - 0; Metazoa - 0; Fungi - 0; Plants - 334; Viruses - 0; Other Eukaryotes - 0 (source: NCBI BLink).	protein_coding
AT3G15500	NAC055, NAC DOMAIN CONTAINING PROTEIN 3 (NAC3)	4.44559	32.3962	2.86538	0.00645	0.399516	R	Encodes an ATAF-like NAC-domain transcription factor that doesn't contain C-terminal sequences shared by CUC1, CUC2 and NAM. Note: this protein (AtNAC3) is not to be confused with the protein encoded by locus AT3G29035, which, on occasion, has also been referred to as AtNAC3.	protein_coding	NAC DOMAIN CONTAINING PROTEIN 3 (ATNAC3);NAC DOMAIN CONTAINING PROTEIN 3 (NAC3);NAC DOMAIN CONTAINING PROTEIN 55 (NAC055);NAC DOMAIN CONTAINING PROTEIN 55 (ANAC055)
AT1G52400	BETA GLUCOSIDASE 18 (BGLU18)	311.525	2195.26	2.81697	0.00165	0.173204	R	encodes a member of glycosyl hydrolase family 1, located in inducible ER bodies which were formed after wounding, required in inducible ER body formation	protein_coding	BETA-GLUCOSIDASE HOMOLOG 1 (BGL1);A. THALIANA BETA-GLUCOSIDASE 1 (ATBG1);BETA GLUCOSIDASE 18 (BGLU18)
AT5G01600	FERRETIN 1 (FER1)	9.45794	64.7835	2.77603	0.00085	0.109656	R	Encodes a ferretin protein that is targeted to the chloroplast. Member of a Ferritin gene family. Gene expression is induced in response to iron overload and by nitric oxide. Expression of the gene is downregulated in the presence of paraquat, an inducer of photoxidative stress.	protein_coding	FERRETIN 1 (FER1);ARABIDOPSIS THALIANA FERRETIN 1 (ATFER1)
AT2G42530	COLD REGULATED 15B (COR15B)	5.09404	34.5434	2.76153	0.0256	0.799031	R	cold regulated 15b (COR15B); INVOLVED IN: response to cold, defense response to fungus; LOCATED IN: chloroplast, chloroplast stroma, chloroplast envelope; EXPRESSED IN: 21 plant structures; EXPRESSED DURING: 13 growth stages; BEST Arabidopsis thaliana protein match is: cold-regulated 15a (TAIR:AT2G42540.2); Has 194 Blast hits to 148 proteins in 43 species: Archae - 0; Bacteria - 18; Metazoa - 5; …	protein_coding	COLD REGULATED 15B (COR15B)
AT5G17970		1.60204	10.5186	2.71496	0.01625	0.64675	R	Disease resistance protein (TIR-NBS-LRR class) family; FUNCTIONS IN: transmembrane receptor activity, nucleoside-triphosphatase activity, nucleotide binding, ATP binding; INVOLVED IN: signal transduction, defense response, apoptosis, innate immune response; LOCATED IN: intrinsic to membrane; CONTAINS InterPro DOMAIN/s: ATPase, AAA+ type, core (InterPro:IPR003593), NB-ARC (InterPro:IPR002182), Leu…	protein_coding
AT1G52040	MYROSINASE-BINDING PROTEIN 1 (MBP1)	33.089	214.901	2.69925	5e-05	0.0153328	C, R	Encodes myrosinase-binding protein expressed in flowers.	protein_coding	MYROSINASE-BINDING PROTEIN 1 (MBP1); (ATMBP)
AT2G11810	MONOGALACTOSYLDIACYLGLYCEROL SYNTHASE TYPE C (MGDC)	0.0936679	0.607037	2.69616	1	1	R	MGD3 is the major enzyme for galactolipid metabolism during phosphate starvation. Does not contribute to galactolipid synthesis under P1-sufficient conditions.	protein_coding	MONOGALACTOSYLDIACYLGLYCEROL SYNTHASE TYPE C (MGDC); (ATMGD3);MONOGALACTOSYL DIACYLGLYCEROL SYNTHASE 3 (MGD3)
AT5G04190	PHYTOCHROME KINASE SUBSTRATE 4 (PKS4)	0.56285	3.64518	2.69517	0.11365	0.996985	R	Encodes phytochrome kinase substrate 4, a phytochrome signaling component involved in phototropism. It is phosphorylated in a phot1-dependent manner in vitro. Phosphorylation is transient and regulated by a type 2- protein phosphatase.	protein_coding	PHYTOCHROME KINASE SUBSTRATE 4 (PKS4)
AT3G11050	FERRITIN 2 (FER2)	0.307881	1.99028	2.69253	0.25635	0.996985	R	ferritin 2 (FER2); FUNCTIONS IN: oxidoreductase activity, ferric iron binding, binding, transition metal ion binding; INVOLVED IN: response to oxidative stress, cellular iron ion homeostasis, response to abscisic acid stimulus, iron ion transport; LOCATED IN: chloroplast; EXPRESSED IN: 12 plant structures; EXPRESSED DURING: 7 growth stages; CONTAINS InterPro DOMAIN/s: Ferritin, N-terminal (InterP…	protein_coding	FERRITIN 2 (FER2);FERRITIN 2 (ATFER2)
AT1G28370	ERF DOMAIN PROTEIN 11 (ERF11)	0.656899	4.24516	2.69208	0.163	0.996985	R	encodes a member of the ERF (ethylene response factor) subfamily B-1 of ERF/AP2 transcription factor family. The protein contains one AP2 domain. There are 15 members in this subfamily including ATERF-3, ATERF-4, ATERF-7, and leafy petiole.	protein_coding	ERF DOMAIN PROTEIN 11 (ATERF11);ERF DOMAIN PROTEIN 11 (ERF11)
AT2G17860		0.220457	1.42226	2.68962	1	1	R	Pathogenesis-related thaumatin superfamily protein; FUNCTIONS IN: molecular_function unknown; INVOLVED IN: response to other organism; LOCATED IN: endomembrane system; CONTAINS InterPro DOMAIN/s: Thaumatin, pathogenesis-related (InterPro:IPR001938); BEST Arabidopsis thaliana protein match is: Pathogenesis-related thaumatin superfamily protein (TAIR:AT4G36010.2); Has 1602 Blast hits to 1583 protei…	protein_coding
AT2G41690	HEAT SHOCK TRANSCRIPTION FACTOR B3 (HSFB3)	0.23061	1.4873	2.68917	1	1	R	member of Heat Stress Transcription Factor (Hsf) family	protein_coding	HEAT SHOCK TRANSCRIPTION FACTOR B3 (AT-HSFB3);HEAT SHOCK TRANSCRIPTION FACTOR B3 (HSFB3);HEAT SHOCK TRANSCRIPTION FACTOR B3 (HSFB3)
AT1G10210	MITOGEN-ACTIVATED PROTEIN KINASE 1 (MPK1)	1.3682	8.56619	2.64637	0.03045	0.860757	R	Encodes ATMPK1.	protein_coding	MITOGEN-ACTIVATED PROTEIN KINASE 1 (ATMPK1);MITOGEN-ACTIVATED PROTEIN KINASE 1 (MPK1)
AT5G04230	PHENYL ALANINE AMMONIA-LYASE 3 (PAL3)	0.539659	3.35099	2.63447	0.0682	0.996985	R	Member of Phenylalanine ammonialyase (PAL) gene family. Differs significantly from PAL1 and PAL2 and other sequenced plant PAL genes. Arabidopsis has four PALs: AT2G37040 (PAL1), AT3G53260 (PAL2), AT5G04230 (PAL3) and AT3G10340 (PAL4).	protein_coding	PHENYL ALANINE AMMONIA-LYASE 3 (PAL3)
AT5G05580	FATTY ACID DESATURASE 8 (FAD8)	16.436	102.004	2.63369	0.0001	0.0246132	C, R	Encodes a temperature sensitive plastidic fatty acid desaturase.	protein_coding	(AtFAD8);FATTY ACID DESATURASE 8 (FAD8)
AT1G52030	MYROSINASE-BINDING PROTEIN 2 (MBP2)	18.838	116.593	2.62976	5e-05	0.0153328	C, R	Similar to myrosinase binding proteins which may be involved in metabolizing glucosinolates and forming defense compounds to protect against herbivory. Also similar to lectins and other agglutinating factors. Expressed only in flowers.	protein_coding	MYROSINASE-BINDING PROTEIN 2 (MBP2); (F-ATMBP); (MBP1.2)
AT5G48850	SULPHUR DEFICIENCY-INDUCED 1 (ATSDI1)	2.08802	12.9037	2.62758	0.0416	0.9751	R	homologous to the wheat sulphate deficiency-induced gene sdi1. Expression in root and leaf is induced by sulfur starvation. Knockout mutants retained higher root and leaf sulfate concentrations, indicating a role in regulation of stored sulfate pools.	protein_coding	SULPHUR DEFICIENCY-INDUCED 1 (ATSDI1)
AT3G22840	EARLY LIGHT-INDUCABLE PROTEIN (ELIP1)	7.72292	47.7017	2.62682	0.0093	0.495629	R	Encodes an early light-inducible protein.	protein_coding	(ELIP);EARLY LIGHT-INDUCABLE PROTEIN (ELIP1)
AT4G27670	HEAT SHOCK PROTEIN 21 (HSP21)	2.05559	12.1744	2.56623	0.06295	0.996985	R	Encodes Hsp21, a chloroplast located small heat shock protein. A structure model of Hsp21, obtained by homology modeling, single-particle electron microscopy, and lysine-specific chemical crosslinking, shows that the Hsp21 subunits are arranged in two hexameric discs, rotated by 25 degree in relation to each other.	protein_coding	HEAT SHOCK PROTEIN 21 (HSP21)
AT1G17380	JASMONATE-ZIM-DOMAIN PROTEIN 5 (JAZ5)	7.41759	43.5326	2.55307	0.0063	0.396794	R	jasmonate-zim-domain protein 5 (JAZ5); CONTAINS InterPro DOMAIN/s: Tify (InterPro:IPR010399), CCT domain-like (InterPro:IPR018467); BEST Arabidopsis thaliana protein match is: jasmonate-zim-domain protein 6 (TAIR:AT1G72450.1); Has 301 Blast hits to 296 proteins in 28 species: Archae - 0; Bacteria - 0; Metazoa - 0; Fungi - 0; Plants - 301; Viruses - 0; Other Eukaryotes - 0 (source: NCBI BLink).	protein_coding	(tify11a);JASMONATE-ZIM-DOMAIN PROTEIN 5 (JAZ5)
AT2G44840	ETHYLENE-RESPONSIVE ELEMENT BINDING FACTOR 13 (ERF13)	1.5535	9.10747	2.55153	0.08405	0.996985	R	encodes a member of the ERF (ethylene response factor) subfamily B-3 of ERF/AP2 transcription factor family. The protein contains one AP2 domain. There are 18 members in this subfamily including ATERF-1, ATERF-2, AND ATERF-5.	protein_coding	(EREBP);ETHYLENE-RESPONSIVE ELEMENT BINDING FACTOR 13 (ATERF13);ETHYLENE-RESPONSIVE ELEMENT BINDING FACTOR 13 (ERF13)
AT3G49620	DARK INDUCIBLE 11 (DIN11)	8.30921	48.3468	2.54064	0.0029	0.248841	R	encodes a protein similar to 2-oxoacid-dependent dioxygenase. Expression is induced after 24 hours of dark treatment, in senescing leaves and treatment with exogenous photosynthesis inhibitor. Induction of gene expression was suppressed in excised leaves supplied with sugar. The authors suggest that the gene's expression pattern is responding to the level of sugar in the cell.	protein_coding	DARK INDUCIBLE 11 (DIN11)
AT4G15230	ATP-BINDING CASSETTE G30 (ABCG30)	0.0973333	0.561368	2.52794	1	1	R	pleiotropic drug resistance 2 (PDR2); FUNCTIONS IN: ATPase activity, coupled to transmembrane movement of substances; INVOLVED IN: transport, drug transmembrane transport; LOCATED IN: membrane; EXPRESSED IN: 18 plant structures; EXPRESSED DURING: 10 growth stages; CONTAINS InterPro DOMAIN/s: ATPase, AAA+ type, core (InterPro:IPR003593), ABC transporter-like (InterPro:IPR003439), Plant PDR ABC tra…	protein_coding	PLEIOTROPIC DRUG RESISTANCE 2 (PDR2);ATP-BINDING CASSETTE G30 (ABCG30); (ATPDR2)
AT1G59860		0.709994	4.06951	2.51898	0.2195	0.996985	R	HSP20-like chaperones superfamily protein; CONTAINS InterPro DOMAIN/s: Heat shock protein Hsp20 (InterPro:IPR002068), HSP20-like chaperone (InterPro:IPR008978); BEST Arabidopsis thaliana protein match is: HSP20-like chaperones superfamily protein (TAIR:AT1G07400.1); Has 7002 Blast hits to 7001 proteins in 1594 species: Archae - 206; Bacteria - 4112; Metazoa - 148; Fungi - 313; Plants - 1631; Viru…	protein_coding
AT1G18350	MAP KINASE KINASE 7 (MKK7)	0.719717	4.03346	2.48652	0.39325	0.996985	R	MAP kinase kinase7. Member of plant mitogen-activated protein kinase kinase group D. Negative regulator of polar auxin transport. Overexpression leads to activation of basal and systemic acquired resistance.	protein_coding	MAP KINASE KINASE 7 (ATMKK7);MAP KINASE KINASE 7 (MKK7);MAP KINASE KINASE7 (MKK7);BUSHY AND DWARF 1 (BUD1)
AT2G34060		0.773122	4.30695	2.4779	0.13465	0.996985	R	Peroxidase superfamily protein; FUNCTIONS IN: peroxidase activity, heme binding; INVOLVED IN: response to oxidative stress, oxidation reduction; LOCATED IN: endomembrane system; EXPRESSED IN: root, flower; EXPRESSED DURING: petal differentiation and expansion stage; CONTAINS InterPro DOMAIN/s: Haem peroxidase (InterPro:IPR010255), Plant peroxidase (InterPro:IPR000823), Peroxidases heam-ligand bin…	protein_coding
AT1G23010	LOW PHOSPHATE ROOT1 (LPR1)	2.3247	12.7073	2.45054	0.0209	0.724771	R	Encodes a protein with multicopper oxidase activity. Located in ER. Function together with LPR2 (AT1G71040) and a P5-type ATPase (At5g23630/PDR2) in a common pathway that adjusts root meristem activity to Pi (inorganic phosphate) availability.	protein_coding	LOW PHOSPHATE ROOT1 (LPR1)
AT3G11010	RECEPTOR LIKE PROTEIN 34 (RLP34)	0.337617	1.82462	2.43414	0.27285	0.996985	R	receptor like protein 34 (RLP34); CONTAINS InterPro DOMAIN/s: Leucine-rich repeat, typical subtype (InterPro:IPR003591), Leucine-rich repeat-containing N-terminal domain, type 2 (InterPro:IPR013210), Leucine-rich repeat (InterPro:IPR001611); BEST Arabidopsis thaliana protein match is: receptor like protein 53 (TAIR:AT5G27060.1); Has 142392 Blast hits to 33789 proteins in 1239 species: Archae - 73…	protein_coding	RECEPTOR LIKE PROTEIN 34 (RLP34);RECEPTOR LIKE PROTEIN 34 (AtRLP34)
AT4G27410	RESPONSIVE TO DESICCATION 26 (RD26)	21.493	115.669	2.42806	0.0007	0.0969941	R	Encodes a NAC transcription factor induced in response to dessication. It is localized to the nucleus and acts as a transcriptional activator in ABA-mediated dehydration response.	protein_coding	RESPONSIVE TO DESICCATION 26 (RD26)
AT4G12410		0.278031	1.49213	2.42406	1	1	R	SAUR-like auxin-responsive protein family ; CONTAINS InterPro DOMAIN/s: Auxin responsive SAUR protein (InterPro:IPR003676); BEST Arabidopsis thaliana protein match is: SAUR-like auxin-responsive protein family (TAIR:AT4G22620.1); Has 1137 Blast hits to 1128 proteins in 26 species: Archae - 0; Bacteria - 0; Metazoa - 0; Fungi - 0; Plants - 1136; Viruses - 0; Other Eukaryotes - 1 (source: NCBI BLin…	protein_coding
AT1G70700	(TIFY7)	16.3729	87.2223	2.41339	0.00015	0.0342183	C, R	JAZ9 is a protein presumed to be involved in jasmonate signaling. JAZ9 transcript levels rise in response to a jasmonate stimulus. JAZ9 can interact with the COI1 F-box subunit of an SCF E3 ubiquitin ligase in a yeast-two-hybrid assay only in the presence of jasmonate-isoleucine (JA-ILE) or coronatine. The Jas domain appears to be important for JAZ9-COI1 interactions in the presence of coronatine…	protein_coding	(TIFY7);JASMONATE-ZIM-DOMAIN PROTEIN 9 (JAZ9)
AT3G53880	ALDO-KETO REDUCTASE FAMILY 4 MEMBER C11 (AKR4C11)	0.825014	4.29838	2.3813	0.1435	0.996985	R	NAD(P)-linked oxidoreductase superfamily protein; FUNCTIONS IN: oxidoreductase activity; INVOLVED IN: response to cadmium ion; EXPRESSED IN: 25 plant structures; EXPRESSED DURING: 13 growth stages; CONTAINS InterPro DOMAIN/s: Aldo/keto reductase (InterPro:IPR001395), Aldo/keto reductase subgroup (InterPro:IPR020471), Aldo/keto reductase, conserved site (InterPro:IPR018170); BEST Arabidopsis thali…	protein_coding	ALDO-KETO REDUCTASE FAMILY 4 MEMBER C11 (AKR4C11)
AT1G52560		4.97456	25.8632	2.37826	0.0301	0.860757	R	HSP20-like chaperones superfamily protein; FUNCTIONS IN: molecular_function unknown; INVOLVED IN: response to high light intensity, response to hydrogen peroxide, response to heat; LOCATED IN: mitochondrion; EXPRESSED IN: 6 plant structures; EXPRESSED DURING: 4 anthesis, petal differentiation and expansion stage; CONTAINS InterPro DOMAIN/s: Heat shock protein Hsp20 (InterPro:IPR002068), HSP20-lik…	protein_coding
AT1G69530	EXPANSIN A1 (EXPA1)	30.9787	159.682	2.36585	5e-05	0.0153328	C, R	Member of Alpha-Expansin Gene Family. Naming convention from the Expansin Working Group (Kende et al, Plant Mol Bio). Involved in the formation of nematode-induced syncytia in roots of Arabidopsis thaliana.	protein_coding	EXPANSIN A1 (ATEXPA1);EXPANSIN 1 (EXP1);EXPANSIN A1 (EXPA1); (ATEXP1); (ATHEXP ALPHA 1.2); (AT-EXP1)
AT3G45140	LIPOXYGENASE 2 (LOX2)	139.114	705.575	2.34253	0.00105	0.127541	R	Chloroplast lipoxygenase required for wound-induced jasmonic acid accumulation in Arabidopsis.Mutants are resistant to Staphylococcus aureus and accumulate salicylic acid upon NAection.	protein_coding	LIPOXYGENASE 2 (LOX2);ARABIODOPSIS THALIANA LIPOXYGENASE 2 (ATLOX2)
AT3G61220	SHORT-CHAIN DEHYDROGENASE/REDUCTASE 1 (SDR1)	10.5038	52.5894	2.32386	0.0036	0.285346	R	CytADR/SDR1 is an aldehyde reductase that catalyzes the reduction of the aldehyde carbonyl groups on alpha,beta-unsaturated aldehydes with more than 5 carbons in vitro. It can also act on menthone and neomenthol in vitro, but these do not represent likely endogenous activities of this enzyme in planta. GFP-tagged CytADR appears to localize to the cytosol where it likely plays a role in detoxifyin…	protein_coding	SHORT-CHAIN DEHYDROGENASE/REDUCTASE 1 (SDR1)
AT4G10250	(ATHSP22.0)	3.20994	15.1009	2.23402	0.0547	0.996985	R	Columbia endomembrane-localized small heat shock protein	protein_coding	(ATHSP22.0)
AT1G34670	MYB DOMAIN PROTEIN 93 (MYB93)	1.5667	7.36828	2.2336	0.09725	0.996985	R	Member of the R2R3 factor gene family.	protein_coding	MYB DOMAIN PROTEIN 93 (MYB93);MYB DOMAIN PROTEIN 93 (AtMYB93)
AT1G28480	(GRX480)	7.19024	33.4216	2.21667	0.04475	0.996985	R	Encodes GRX480, a member of the glutaredoxin family that regulates protein redox state. GRX480 interacts with TGA factors and suppresses JA-responsive PDF1.2 transcription. GRX480 transcription is SA-inducible and requires NPR1. Maybe involved in SA/JA cross-talk.	protein_coding	(roxy19); (GRX480)
AT5G45260	RESISTANT TO RALSTONIA SOLANACEARUM 1 (RRS1)	1.68508	7.70956	2.19383	0.0148	0.604473	R	Confers resistance to Ralstonia solanacearum. Similar to NBLS-TIR resistance genes,and also contains similarity to transcription factors. Interacts with pathogen effector protein AvrPop2.	protein_coding	RESISTANT TO RALSTONIA SOLANACEARUM 1 (RRS1);SENSITIVE TO LOW HUMIDITY 1 (SLH1);ARABIDOPSIS THALIANA WRKY DOMAIN PROTEIN 52 (ATWRKY52)
AT3G11080	RECEPTOR LIKE PROTEIN 35 (RLP35)	0.248148	1.12647	2.18254	1	1	R	receptor like protein 35 (RLP35); FUNCTIONS IN: kinase activity; INVOLVED IN: signal transduction, defense response; LOCATED IN: endomembrane system; EXPRESSED IN: stem, stamen; EXPRESSED DURING: 4 anthesis; CONTAINS InterPro DOMAIN/s: Leucine-rich repeat-containing N-terminal domain, type 2 (InterPro:IPR013210), Leucine-rich repeat (InterPro:IPR001611); BEST Arabidopsis thaliana protein match is…	protein_coding	RECEPTOR LIKE PROTEIN 35 (RLP35);RECEPTOR LIKE PROTEIN 35 (AtRLP35)
AT2G02100	LOW-MOLECULAR-WEIGHT CYSTEINE-RICH 69 (LCR69)	51.7528	233.729	2.17513	0.002	0.189909	R	Predicted to encode a PR (pathogenesis-related) protein. Belongs to the plant defensin (PDF) family with the following members: At1g75830/PDF1.1, At5g44420/PDF1.2a, At2g26020/PDF1.2b, At5g44430/PDF1.2c, At2g26010/PDF1.3, At1g19610/PDF1.4, At1g55010/PDF1.5, At2g02120/PDF2.1, At2g02100/PDF2.2, At2g02130/PDF2.3, At1g61070/PDF2.4, At5g63660/PDF2.5, At2g02140/PDF2.6, At5g38330/PDF3.1 and At4g30070/PDF…	protein_coding	LOW-MOLECULAR-WEIGHT CYSTEINE-RICH 69 (LCR69); (PDF2.2)
AT5G47240	NUDIX HYDROLASE HOMOLOG 8 (NUDT8)	5.63652	25.4169	2.17291	0.01295	0.571327	R	nudix hydrolase homolog 8 (NUDT8); FUNCTIONS IN: hydrolase activity; INVOLVED IN: response to wounding; LOCATED IN: cytosol; EXPRESSED IN: 22 plant structures; EXPRESSED DURING: 13 growth stages; CONTAINS InterPro DOMAIN/s: NUDIX hydrolase domain-like (InterPro:IPR015797), NUDIX hydrolase, conserved site (InterPro:IPR020084), Nudix hydrolase 6-like (InterPro:IPR003293), NUDIX hydrolase domain (In…	protein_coding	NUDIX HYDROLASE HOMOLOG 8 (atnudt8);NUDIX HYDROLASE HOMOLOG 8 (NUDT8)
AT2G26740	SOLUBLE EPOXIDE HYDROLASE (SEH)	10.316	46.4838	2.17184	0.00645	0.399516	R	Encodes a soluble epoxide hydrolase whose expression is induced by auxin and water stress.	protein_coding	SOLUBLE EPOXIDE HYDROLASE (SEH);SOLUBLE EPOXIDE HYDROLASE (ATSEH)
AT1G07745	HOMOLOG OF RAD51 D (RAD51D)	0.780557	3.50663	2.16751	0.1571	0.996985	R	Is a suppressor of SNI1. Encodes a member of the RecA/RAD51 family of DNA recombination and repair proteins. Both RAD51 and SNI1 have a dual role in pathogen-related gene transcription and somatic homologous recombination.	protein_coding	(ATRAD51D);SUPPRESOR OF SNI1 (SSN1);HOMOLOG OF RAD51 D (RAD51D)
AT5G24770	VEGETATIVE STORAGE PROTEIN 2 (VSP2)	83.8164	375.906	2.16507	0.00045	0.075158	R	Has acid phosphatase activity dependent on the presence of divalent cations (Mg2+, Co2+, Zn2+, Mn2+) and anti-insect activity. Insects fed with the protein show a retarded development. Induced in response to abscisic acid, jasmonic acid, salt, water deficiency and wounding.	protein_coding	VEGETATIVE STORAGE PROTEIN 2 (VSP2); (ATVSP2)
AT3G10020		52.1489	233.516	2.16281	0.0005	0.0813304	R	unknown protein; FUNCTIONS IN: molecular_function unknown; INVOLVED IN: response to oxidative stress, anaerobic respiration; LOCATED IN: cellular_component unknown; EXPRESSED IN: 23 plant structures; EXPRESSED DURING: 13 growth stages; Has 47 Blast hits to 47 proteins in 12 species: Archae - 0; Bacteria - 0; Metazoa - 1; Fungi - 0; Plants - 46; Viruses - 0; Other Eukaryotes - 0 (source: NCBI BLin…	protein_coding
AT5G48300	ADP GLUCOSE PYROPHOSPHORYLASE 1 (ADG1)	1.77974	7.9386	2.15722	0.04925	0.996985	R	Encodes the small subunit of ADP-glucose pyrophosphorylase. The small subunit is the catalytic isoform responsible for ADP-glucose pyrophosphorylase activity. The presence of the small subunit is required for large subunit stability. Two isoforms of the small subunit (ApS1 and ApS2) have been described. ApS1 is the major small subunit isoform present in all plant tissues tested.	protein_coding	ADP-GLUCOSE PYROPHOSPHORYLASE SMALL SUBUNIT 1 (APS1);ADP GLUCOSE PYROPHOSPHORYLASE 1 (ADG1)
AT5G59720	HEAT SHOCK PROTEIN 18.2 (HSP18.2)	4.40651	19.4642	2.14311	0.06945	0.996985	R	encodes a low molecular weight heat shock protein that contains the heat shock element in the promoter region. Expression is induced in response to heat shock.	protein_coding	HEAT SHOCK PROTEIN 18.2 (HSP18.2)
AT3G09640	ASCORBATE PEROXIDASE 2 (APX2)	2.7583	12.0591	2.12827	0.0663	0.996985	R	Encodes a cytosolic ascorbate peroxidase APX2. Ascorbate peroxidases are enzymes that scavenge hydrogen peroxide in plant cells. Eight types of APX have been described for Arabidopsis: three cytosolic (APX1, APX2, APX6), two chloroplastic types (stromal sAPX, thylakoid tAPX), and three microsomal (APX3, APX4, APX5) isoforms.	protein_coding	ASCORBATE PEROXIDASE 2 (APX2);ASCORBATE PEROXIDASE 1B (APX1B)
AT5G52300	LOW-TEMPERATURE-INDUCED 65 (LTI65)	3.95546	17.1666	2.11769	0.0136	0.576381	R	encodes a protein that is induced in expression in response to water deprivation such as cold, high-salt, and dessication. The response appears to be via abscisic acid. The promoter region contains two ABA-responsive elements (ABREs) that are required for the dehydration-responsive expression of rd29B as cis-acting elements. Protein is a member of a gene family with other members found plants, an…	protein_coding	LOW-TEMPERATURE-INDUCED 65 (LTI65);RESPONSIVE TO DESSICATION 29B (RD29B)
AT5G59920	UV-B LIGHT INSENSITIVE 3 (ULI3)	0.0681378	0.294417	2.11133	1	1	R	Isolated in a screen for UV-B insensitive mutants using a hypocotyl growth inhibition assay. Mutants are defective in a number of UV-B responses.	protein_coding	UV-B LIGHT INSENSITIVE 3 (ULI3)
AT4G29170	(ATMND1)	1.00973	4.35292	2.10801	0.1596	0.996985	R	A homolog of yeast, mouse and human mnd1delta protein. Null mutants exhibit normal vegetative and flower development; however, during prophase I, chromosomes become fragmented resulting in random distribution of the fragments between polyads. Both male and female meiosis are defective and strong accumulation of AtRAD51 was observed in the NAlorescence nuclei of mutant plants. Similarly to its yea…	protein_coding	(ATMND1)
AT1G74930	(ORA47)	5.44832	23.2754	2.09492	0.04145	0.974075	R	encodes a member of the DREB subfamily A-5 of ERF/AP2 transcription factor family. The protein contains one AP2 domain. There are 15 members in this subfamily including RAP2.1, RAP2.9 and RAP2.10.	protein_coding	(ORA47)
AT3G16470	JASMONATE RESPONSIVE 1 (JR1)	262.28	1113.26	2.08561	0.00115	0.133614	R	JA-responsive gene	protein_coding	JACALIN-RELATED LECTIN 35 (JAL35);JASMONATE RESPONSIVE 1 (JR1)
AT3G14440	NINE-CIS-EPOXYCAROTENOID DIOXYGENASE 3 (NCED3)	5.06248	21.4056	2.08007	0.00925	0.494373	R	Encodes 9-<i>cis</i>-epoxycarotenoid dioxygenase, a key enzyme in the biosynthesis of abscisic acid. Regulated in response to drought and salinity. Expressed in roots, flowers and seeds. Localized to the chloroplast stroma and thylakoid membrane.	protein_coding	NINE-CIS-EPOXYCAROTENOID DIOXYGENASE 3 (NCED3);SUGAR INSENSITIVE 7 (SIS7);SALT TOLERANT 1 (STO1); (ATNCED3)
AT5G05410	DRE-BINDING PROTEIN 2A (DREB2A)	5.77564	24.2018	2.06706	0.021	0.724771	R	Encodes a transcription factor that specifically binds to DRE/CRT cis elements (responsive to drought and low-temperature stress). Belongs to the DREB subfamily A-2 of ERF/AP2 transcription factor family (DREB2A). There are eight members in this subfamily including DREB2B. The protein contains one AP2 domain. Overexpression of transcriptional activation domain of DREB2A resulted in significant dr…	protein_coding	DEHYDRATION-RESPONSIVE ELEMENT BINDING PROTEIN 2 (DREB2);DRE-BINDING PROTEIN 2A (DREB2A)
AT3G17510	CBL-INTERACTING PROTEIN KINASE 1 (CIPK1)	15.5386	64.7691	2.05945	0.00115	0.133614	R	Encodes a CBL-interacting protein kinase. Specifically interacts with ECT1 and ECT2.	protein_coding	SNF1-RELATED PROTEIN KINASE 3.16 (SnRK3.16);CBL-INTERACTING PROTEIN KINASE 1 (CIPK1)
AT1G58290	(HEMA1)	49.4886	204.839	2.04932	0.00075	0.101663	R	Encodes a protein with glutamyl-tRNA reductase (GluTR) activity, catalyzing the NADPH-dependent reduction of Glu-tRNA(Glu) to glutamate 1-semialdehyde (GSA) with the release of free tRNA(Glu). It is involved in the early steps of chlorophyll biosynthesis.	protein_coding	ARABIDOPSIS THALIANA HEMA 1 (AtHEMA1); (HEMA1)
AT1G57630		4.01635	16.417	2.03123	0.1265	0.996985	R	Toll-Interleukin-Resistance (TIR) domain family protein; FUNCTIONS IN: transmembrane receptor activity; INVOLVED IN: signal transduction, defense response, innate immune response; LOCATED IN: intrinsic to membrane; EXPRESSED IN: 7 plant structures; EXPRESSED DURING: 9 growth stages; CONTAINS InterPro DOMAIN/s: Toll-Interleukin receptor (InterPro:IPR000157); BEST Arabidopsis thaliana protein match…	protein_coding
AT1G49010		9.48299	38.3017	2.01399	0.0129	0.571327	R	Duplicated homeodomain-like superfamily protein; CONTAINS InterPro DOMAIN/s: Molecular chaperone, heat shock protein, Hsp40, DnaJ (InterPro:IPR015609), SANT, eukarya (InterPro:IPR017884), Myb-like DNA-binding domain, SHAQKYF class (InterPro:IPR006447), SANT, DNA-binding (InterPro:IPR001005), Myb, DNA-binding (InterPro:IPR014778), Homeodomain-like (InterPro:IPR009057), HTH transcriptional regulato…	protein_coding
AT2G33380	RESPONSIVE TO DESSICATION 20 (RD20)	26.7982	107.917	2.00971	0.0019	0.186081	R	Encodes a calcium binding protein whose mRNA is induced upon treatment with NaCl, ABA and in response to dessication. mRNA expression under drought conditions is apparent particularly in leaves and flowers. Isoform of caleosin with a role as a peroxygenase involved in oxylipin metabolism during biotic and abiotic stress.	protein_coding	RESPONSIVE TO DESSICATION 20 (RD20);ARABIDOPSIS THALIANA CALEOSIN 3 (AtCLO3);CALEOSIN 3 (CLO3);CALEOSIN 3 (CLO-3)
AT1G29490		0.794865	3.12954	1.97717	0.3319	0.996985	R	SAUR-like auxin-responsive protein family ; CONTAINS InterPro DOMAIN/s: Auxin responsive SAUR protein (InterPro:IPR003676); BEST Arabidopsis thaliana protein match is: SAUR-like auxin-responsive protein family (TAIR:AT1G29420.1); Has 690 Blast hits to 677 proteins in 22 species: Archae - 0; Bacteria - 0; Metazoa - 0; Fungi - 0; Plants - 690; Viruses - 0; Other Eukaryotes - 0 (source: NCBI BLink).	protein_coding
AT5G60890	MYB DOMAIN PROTEIN 34 (MYB34)	0.895182	3.5007	1.96739	0.1833	0.996985	R	Myb-like transcription factor that modulates expression of ASA1, a key point of control in the tryptophan pathway; mutant has deregulated expression of ASA1 in dominant allele. Loss of function allele suggests ATR1 also functions at a control point for regulating indole glucosinolate homeostasis.	protein_coding	(ATMYB34);MYB DOMAIN PROTEIN 34 (MYB34);ALTERED TRYPTOPHAN REGULATION 1 (ATR1)
AT3G23250	MYB DOMAIN PROTEIN 15 (MYB15)	5.20763	20.3441	1.96591	0.0266	0.81039	R	Member of the R2R3 factor gene family.	protein_coding	MYB DOMAIN PROTEIN 15 (MYB15);MYB DOMAIN PROTEIN 15 (ATMYB15); (ATY19)
AT4G37610	BTB AND TAZ DOMAIN PROTEIN 5 (bt5)	18.247	70.495	1.94986	0.0024	0.217934	R	BTB and TAZ domain protein. Located in cytoplasm and expressed in fruit, flower and leaves.	protein_coding	BTB AND TAZ DOMAIN PROTEIN 5 (bt5)
AT5G26220		1.5535	5.94774	1.93682	0.1703	0.996985	R	ChaC-like family protein; CONTAINS InterPro DOMAIN/s: ChaC-like protein (InterPro:IPR006840); BEST Arabidopsis thaliana protein match is: ChaC-like family protein (TAIR:AT4G31290.1); Has 1807 Blast hits to 1807 proteins in 277 species: Archae - 0; Bacteria - 0; Metazoa - 736; Fungi - 347; Plants - 385; Viruses - 0; Other Eukaryotes - 339 (source: NCBI BLink).	protein_coding
AT3G16340	ATP-BINDING CASSETTE G29 (ABCG29)	2.12832	8.08358	1.92528	0.0177	0.671595	R	Encodes a p-coumaryl alcohol exporter involved in lignin biosynthesis.	protein_coding	(ATABCG29);PLEIOTROPIC DRUG RESISTANCE 1 (PDR1);PLEIOTROPIC DRUG RESISTANCE 1 (ATPDR1);ATP-BINDING CASSETTE G29 (ABCG29)
AT1G52410	TSK-ASSOCIATING PROTEIN 1 (TSA1)	92.6502	348.98	1.91328	0.0021	0.1974	R	Contains a novel calcium-binding repeat sequence. Binds TSK in vitro. Localizes to small cytoplasmic vesicles in interphase cells. In cells synchronized for cell division, TSA1 and TSK relocalize to ends of spindle microtubules that are ahead of separating chromatids during metaphase and anaphase of mitosis. May be involved in mitosis together with TSK. Expressed preferentially in the flower and …	protein_coding	TSK-ASSOCIATING PROTEIN 1 (TSA1)
AT5G15160	BANQUO 2 (BNQ2)	0.597862	2.2446	1.90857	0.3907	0.996985	R	BNQ2 belongs to a family of atypical non-DNA binding basic helix-loop-helix (bHLH) proteins that heterodimerize with and negatively regulate bHLH transcription factors. Directly and negatively regulated by AP3 and PI in petals.Required for appropriate regulation of flowering time.	protein_coding	BANQUO 2 (BNQ2);BASIC HELIX-LOOP-HELIX PROTEIN 134 (BHLH134)
AT1G79900	(BAC2)	2.17356	8.15309	1.90729	0.0869	0.996985	R	encodes a mitochondrial ornithine transporter that exports ornithine from the mitochondria to the cytosol	protein_coding	(BAC2);RABIDOPSIS MITOCHONDRIAL BASIC AMINO ACID CARRIER 2 (ATMBAC2)
AT2G17660		0.957812	3.57681	1.90086	0.39285	0.996985	R	RPM1-interacting protein 4 (RIN4) family protein; CONTAINS InterPro DOMAIN/s: RPM1-interacting protein 4, defence response (InterPro:IPR008700); BEST Arabidopsis thaliana protein match is: RPM1-interacting protein 4 (RIN4) family protein (TAIR:AT4G35655.1); Has 277 Blast hits to 276 proteins in 36 species: Archae - 0; Bacteria - 0; Metazoa - 0; Fungi - 0; Plants - 275; Viruses - 0; Other Eukaryot…	protein_coding
AT3G16350		5.55121	20.6014	1.89187	0.0245	0.776775	R	Homeodomain-like superfamily protein; CONTAINS InterPro DOMAIN/s: SANT, DNA-binding (InterPro:IPR001005), Homeodomain-like (InterPro:IPR009057), Myb, DNA-binding (InterPro:IPR014778), Zinc finger, CCHC-type (InterPro:IPR001878), HTH transcriptional regulator, Myb-type, DNA-binding (InterPro:IPR017930), Myb-like DNA-binding domain, SHAQKYF class (InterPro:IPR006447); BEST Arabidopsis thaliana prot…	protein_coding
AT3G16770	ETHYLENE-RESPONSIVE ELEMENT BINDING PROTEIN (EBP)	21.3491	77.704	1.86381	0.0055	0.362264	R	Encodes a member of the ERF (ethylene response factor) subfamily B-2 of the plant specific ERF/AP2 transcription factor family (RAP2.3). The protein contains one AP2 domain. There are 5 members in this subfamily including RAP2.2 AND RAP2.12.It is localized to the nucleus and acts as a transcriptional activator through the GCC-box. It has been identified as a suppressor of Bax-induced cell death b…	protein_coding	ETHYLENE-RESPONSIVE ELEMENT BINDING PROTEIN (ATEBP);RELATED TO AP2 3 (RAP2.3);ETHYLENE-RESPONSIVE ELEMENT BINDING PROTEIN (EBP);ETHYLENE RESPONSE FACTOR 72 (ERF72)
AT1G52890	NAC DOMAIN CONTAINING PROTEIN 19 (NAC019)	10.5172	38.1544	1.8591	0.0128	0.570088	R	encodes a NAC transcription factor whose expression is induced by drought, high salt, and abscisic acid. This gene binds to ERD1 promoter in vitro.	protein_coding	NAC DOMAIN CONTAINING PROTEIN 19 (NAC019);NAC DOMAIN CONTAINING PROTEIN 19 (ANAC019)
AT4G15215	ATP-BINDING CASSETTE G41 (ABCG41)	0.281268	1.01392	1.84993	1	1	R	pleiotropic drug resistance 13 (PDR13); FUNCTIONS IN: nucleoside-triphosphatase activity, ATPase activity, nucleotide binding, ATP binding; INVOLVED IN: drug transmembrane transport; LOCATED IN: membrane; EXPRESSED IN: root; CONTAINS InterPro DOMAIN/s: ATPase, AAA+ type, core (InterPro:IPR003593), ABC transporter-like (InterPro:IPR003439), Plant PDR ABC transporter associated (InterPro:IPR013581)…	protein_coding	PLEIOTROPIC DRUG RESISTANCE 13 (PDR13);PLEIOTROPIC DRUG RESISTANCE 13 (ATPDR13);ATP-BINDING CASSETTE G41 (ABCG41)
AT2G15080	RECEPTOR LIKE PROTEIN 19 (RLP19)	0.26533	0.95612	1.8494	1	1	R	receptor like protein 19 (RLP19); FUNCTIONS IN: kinase activity; INVOLVED IN: signal transduction, defense response; LOCATED IN: endomembrane system; EXPRESSED IN: 10 plant structures; EXPRESSED DURING: 9 growth stages; CONTAINS InterPro DOMAIN/s: Leucine-rich repeat-containing N-terminal domain, type 2 (InterPro:IPR013210), Leucine-rich repeat (InterPro:IPR001611); BEST Arabidopsis thaliana prot…	protein_coding	RECEPTOR LIKE PROTEIN 19 (RLP19);RECEPTOR LIKE PROTEIN 19 (AtRLP19)
AT4G32280	INDOLE-3-ACETIC ACID INDUCIBLE 29 (IAA29)	0.482707	1.73321	1.84423	0.3477	0.996985	R	Auxin inducible protein.	protein_coding	INDOLE-3-ACETIC ACID INDUCIBLE 29 (IAA29)
AT5G52050		1.07615	3.84343	1.83652	0.1524	0.996985	R	MATE efflux family protein; FUNCTIONS IN: antiporter activity, drug transmembrane transporter activity; INVOLVED IN: drug transmembrane transport, transmembrane transport; LOCATED IN: membrane; EXPRESSED IN: 7 plant structures; EXPRESSED DURING: 7 growth stages; CONTAINS InterPro DOMAIN/s: Multi antimicrobial extrusion protein MatE (InterPro:IPR002528); BEST Arabidopsis thaliana protein match is:…	protein_coding
AT1G72900		0.779414	2.76274	1.82564	0.22895	0.996985	R	Toll-Interleukin-Resistance (TIR) domain-containing protein; FUNCTIONS IN: transmembrane receptor activity, ATP binding; INVOLVED IN: signal transduction, defense response, apoptosis, innate immune response; LOCATED IN: intrinsic to membrane; EXPRESSED IN: 20 plant structures; EXPRESSED DURING: 10 growth stages; CONTAINS InterPro DOMAIN/s: NB-ARC (InterPro:IPR002182), Toll-Interleukin receptor (I…	protein_coding
AT1G01720	(ATAF1)	29.5361	103.699	1.81185	0.00255	0.228231	R	Belongs to a large family of putative transcriptional activators with NAC domain. Transcript level increases in response to wounding and abscisic acid. ATAF1 attentuates ABA signaling and sythesis. Mutants are hyposensitive to ABA.	protein_coding	ARABIDOPSIS NAC DOMAIN CONTAINING PROTEIN 2 (ANAC002); (ATAF1)
AT5G10220	ANNEXIN 6 (ANN6)	2.25039	7.81924	1.79685	0.23025	0.996985	R	Encodes a calcium-binding protein annexin (AnnAt6).	protein_coding	ANNEXIN 6 (ANN6);ANNEXIN ARABIDOPSIS THALIANA 6 (ANNAT6)
AT3G14210	EPITHIOSPECIFIER MODIFIER 1 (ESM1)	155.746	537.672	1.78753	0.00385	0.295156	R	A semidominant QTL which has an epistatic effect on the Epithiospecifier gene. Represses nitrile formation and favors isothiocyanate production during glucosinolate hydrolysis. The functional allele deters the insect herbivory T. ni.	protein_coding	EPITHIOSPECIFIER MODIFIER 1 (ESM1)
AT2G06050	OXOPHYTODIENOATE-REDUCTASE 3 (OPR3)	34.6563	119.556	1.7865	0.00215	0.200089	R	Encodes a 12-oxophytodienoate reductase that is required for jasmonate biosynthesis. Mutants are male sterile and defective in pollen dehiscence. Shows activity towards 2,4,6-trinitrotoluene.	protein_coding	OXOPHYTODIENOATE-REDUCTASE 3 (OPR3); (AtOPR3)
AT5G07460	PEPTIDEMETHIONINE SULFOXIDE REDUCTASE 2 (PMSR2)	24.124	82.779	1.7788	0.0087	0.482915	R	ubiquitous enzyme that repairs oxidatively damaged proteins. Methionine sulfoxide reductase activity. Mutant lacking reductase activity showed increased protein oxidation, nitration and glycation of specific amino acid residues during darkness.	protein_coding	ARABIDOPSIS THALIANA METHIONINE SULFOXIDE REDUCTASE 2 (ATMSRA2);PEPTIDEMETHIONINE SULFOXIDE REDUCTASE 2 (PMSR2)
AT1G66980	SUPPRESSOR OF NPR1-1 CONSTITUTIVE 4 (SNC4)	0.475477	1.62789	1.77556	0.17285	0.996985	R	Encodes SNC4 (suppressor of npr1-1, constitutive 4), an atypical receptor-like kinase with two predicted extracellular glycerophosphoryl diester phosphodiesterase domains.	protein_coding	GLYCEROPHOSPHODIESTER PHOSPHODIESTERASE (GDPD) LIKE 2 (GDPDL2);SUPPRESSOR OF NPR1-1 CONSTITUTIVE 4 (SNC4)
AT2G15010		14.8481	50.6515	1.77033	0.0408	0.964823	R	Predicted to encode a PR (pathogenesis-related) protein. Belongs to the plant thionin (PR-13) family with the following members: At1g66100, At5g36910, At1g72260, At2g15010, At1g12663, At1g12660.	protein_coding
AT4G37990	ELICITOR-ACTIVATED GENE 3-2 (ELI3-2)	3.40596	11.4841	1.7535	0.07565	0.996985	R	Encodes an aromatic alcohol:NADP+ oxidoreductase whose mRNA levels are increased in response to treatment with a variety of phytopathogenic bacteria. Though similar to mannitol dehydrogenases, this enzyme does not have mannitol dehydrogenase activity.	protein_coding	ARABIDOPSIS THALIANA CINNAMYL-ALCOHOL DEHYDROGENASE 8 (ATCAD8);ELICITOR-ACTIVATED GENE 3 (ELI3);ELICITOR-ACTIVATED GENE 3-2 (ELI3-2);CINNAMYL-ALCOHOL DEHYDROGENASE B2 (CAD-B2)
AT5G06730		5.32864	17.951	1.75222	0.04535	0.996985	R	Peroxidase superfamily protein; FUNCTIONS IN: peroxidase activity, heme binding; INVOLVED IN: response to oxidative stress, oxidation reduction; LOCATED IN: plasma membrane; EXPRESSED IN: root, cultured cell; CONTAINS InterPro DOMAIN/s: Haem peroxidase (InterPro:IPR010255), Plant peroxidase (InterPro:IPR000823), Peroxidases heam-ligand binding site (InterPro:IPR019793), Haem peroxidase, plant/fun…	protein_coding
AT5G06720	PEROXIDASE 2 (PA2)	1.40559	4.67461	1.73367	0.1865	0.996985	R	Encodes a peroxidase with diverse roles in the wound response, flower development, and syncytium formation.	protein_coding	PEROXIDASE 2 (ATPA2);PEROXIDASE 2 (PA2);PEROXIDASE 53 (PRX53); (ATPRX53)
AT2G29090	CYTOCHROME P450, FAMILY 707, SUBFAMILY A, POLYPEPTIDE 2 (CYP707A2)	1.17549	3.89284	1.72756	0.14265	0.996985	R	Encodes a protein with ABA 8'-hydroxylase activity, involved in ABA catabolism. Member of the CYP707A gene family. This gene predominantly accumulates in dry seeds and is up-regulated immediately following imbibition. CYP707A2 appears to play a major role in the rapid decrease in ABA levels during early seed imbibition.	protein_coding	CYTOCHROME P450, FAMILY 707, SUBFAMILY A, POLYPEPTIDE 2 (CYP707A2)
AT1G12400		7.08042	23.4207	1.72588	0.1033	0.996985	R	Nucleotide excision repair, TFIIH, subunit TTDA; FUNCTIONS IN: DNA binding; INVOLVED IN: nucleotide-excision repair; LOCATED IN: endomembrane system; EXPRESSED IN: 22 plant structures; EXPRESSED DURING: 13 growth stages; CONTAINS InterPro DOMAIN/s: Nucleotide excision repair, TFIIH, subunit TTDA (InterPro:IPR009400); BEST Arabidopsis thaliana protein match is: Nucleotide excision repair, TFIIH, s…	protein_coding
AT5G42380	CALMODULIN LIKE 37 (CML37)	3.15755	10.4148	1.72176	0.15325	0.996985	R	calmodulin like 37 (CML37); FUNCTIONS IN: calcium ion binding; INVOLVED IN: response to ozone; LOCATED IN: chloroplast; EXPRESSED IN: 12 plant structures; EXPRESSED DURING: 8 growth stages; CONTAINS InterPro DOMAIN/s: EF-Hand 1, calcium-binding site (InterPro:IPR018247), EF-HAND 2 (InterPro:IPR018249), EF-hand-like domain (InterPro:IPR011992), Calcium-binding EF-hand (InterPro:IPR002048), EF-hand…	protein_coding	CALMODULIN LIKE 37 (CML37);CALMODULIN LIKE 39 (CML39)
AT3G48360	BTB AND TAZ DOMAIN PROTEIN 2 (bt2)	48.7257	159.537	1.71114	0.0052	0.352432	R	encodes a protein (BT2) that is an essential component of the TAC1-mediated telomerase activation pathway. Acts redundantly with BT3 and BT1 during female gametophyte development and with BT3 during male gametophyte development. BT2 also mediates multiple responses to nutrients, stresses, and hormones.	protein_coding	(ATBT2);BTB AND TAZ DOMAIN PROTEIN 2 (bt2)
AT1G08430	ALUMINUM-ACTIVATED MALATE TRANSPORTER 1 (ALMT1)	3.24349	10.6053	1.70917	0.0764	0.996985	R	Encodes a Al-activated malate efflux transporter. Is essential for aluminum tolerance but does not represent the major Al tolerance QTL. Staurosporine and calyculin A both block all changes in AtALMT1 gene expression (as a result malate release is totally inhibited).	protein_coding	ARABIDOPSIS THALIANA ALUMINUM-ACTIVATED MALATE TRANSPORTER 1 (ATALMT1);ALUMINUM-ACTIVATED MALATE TRANSPORTER 1 (ALMT1)
AT2G37180	RESPONSIVE TO DESICCATION 28 (RD28)	79.5011	258.424	1.70069	0.0042	0.311767	R	a member of the plasma membrane intrinsic protein PIP2. functions as aquaporin and is involved in dessication.	protein_coding	PLASMA MEMBRANE INTRINSIC PROTEIN 2;3 (PIP2;3);RESPONSIVE TO DESICCATION 28 (RD28);PLASMA MEMBRANE INTRINSIC PROTEIN 2C (PIP2C)
AT1G21250	CELL WALL-ASSOCIATED KINASE (WAK1)	0.0535193	0.173516	1.69694	1	1	R	cell wall-associated kinase, may function as a signaling receptor of extracellular matrix component such as oligogalacturonides.	protein_coding	(PRO25);CELL WALL-ASSOCIATED KINASE (WAK1)
AT2G24210	TERPENE SYNTHASE 10 (TPS10)	0.153967	0.498822	1.6959	1	1	R	terpene synthase 10 (TPS10); CONTAINS InterPro DOMAIN/s: Terpene synthase, metal-binding domain (InterPro:IPR005630), Terpenoid synthase (InterPro:IPR008949), Terpenoid cylases/protein prenyltransferase alpha-alpha toroid (InterPro:IPR008930), Terpene synthase-like (InterPro:IPR001906); BEST Arabidopsis thaliana protein match is: terpene synthase-like sequence-1,8-cineole (TAIR:AT3G25820.1); Has …	protein_coding	TERPENE SYNTHASE 10 (TPS10)
AT5G45220		4.71132	15.2574	1.69531	0.0495	0.996985	R	Disease resistance protein (TIR-NBS-LRR class) family; FUNCTIONS IN: transmembrane receptor activity; INVOLVED IN: signal transduction, defense response, innate immune response; LOCATED IN: intrinsic to membrane; EXPRESSED IN: root; CONTAINS InterPro DOMAIN/s: Toll-Interleukin receptor (InterPro:IPR000157); BEST Arabidopsis thaliana protein match is: Disease resistance protein (TIR-NBS-LRR class)…	protein_coding
AT1G13230		0.105687	0.342107	1.69465	1	1	R	Encodes a leucine-rich repeat protein pii-2. Located in the endoplasmic reticulum/plasma membrane continuum in Arabidopsis roots. Required for growth promotion and enhanced seed production mediated by the endophytic fungus Piriformospora indica in Arabidopsis.	protein_coding
AT1G44970		1.18883	3.84667	1.69407	0.22525	0.996985	R	Peroxidase superfamily protein; FUNCTIONS IN: peroxidase activity, heme binding; INVOLVED IN: response to oxidative stress, oxidation reduction; LOCATED IN: endomembrane system; EXPRESSED IN: 17 plant structures; EXPRESSED DURING: 7 growth stages; CONTAINS InterPro DOMAIN/s: Haem peroxidase (InterPro:IPR010255), Plant peroxidase (InterPro:IPR000823), Peroxidases heam-ligand binding site (InterPro…	protein_coding
AT1G68320	MYB DOMAIN PROTEIN 62 (MYB62)	0.146279	0.472918	1.69287	1	1	R	putative transcription factor: R2R3-MYB transcription family. Involved in regulation of phosphate starvation responses and gibberellic acid biosynthesis.	protein_coding	MYB DOMAIN PROTEIN 62 (MYB62); (BW62C); (BW62B);MYB DOMAIN PROTEIN 62 (AtMYB62)
AT5G01900	WRKY DNA-BINDING PROTEIN 62 (WRKY62)	0.163431	0.528092	1.69211	1	1	R	member of WRKY Transcription Factor; Group III	protein_coding	ARABIDOPSIS THALIANA WRKY DNA-BINDING PROTEIN 62 (ATWRKY62);WRKY DNA-BINDING PROTEIN 62 (WRKY62)
AT2G37330	ALUMINUM SENSITIVE 3 (ALS3)	2.00901	6.48791	1.69127	0.57585	0.996985	R	Encodes an ABC transporter-like protein, without an ATPase domain, required for aluminum (Al) resistance/tolerance and may function to redistribute accumulated Al away from sensitive tissues in order to protect the growing root from the toxic effects of Al.	protein_coding	ALUMINUM SENSITIVE 3 (ALS3)
AT5G42500		0.498641	1.60706	1.68835	1	1	R	Disease resistance-responsive (dirigent-like protein) family protein; FUNCTIONS IN: molecular_function unknown; INVOLVED IN: defense response; LOCATED IN: endomembrane system; CONTAINS InterPro DOMAIN/s: Plant disease resistance response protein (InterPro:IPR004265); BEST Arabidopsis thaliana protein match is: Disease resistance-responsive (dirigent-like protein) family protein (TAIR:AT5G42510.1)…	protein_coding
AT5G42510		0.337761	1.08566	1.6845	1	1	R	Disease resistance-responsive (dirigent-like protein) family protein; FUNCTIONS IN: molecular_function unknown; INVOLVED IN: defense response; LOCATED IN: endomembrane system; CONTAINS InterPro DOMAIN/s: Plant disease resistance response protein (InterPro:IPR004265); BEST Arabidopsis thaliana protein match is: Disease resistance-responsive (dirigent-like protein) family protein (TAIR:AT5G42500.1)…	protein_coding
AT2G02120	(PDF2.1)	12.8837	41.374	1.68318	0.0797	0.996985	R	Predicted to encode a PR (pathogenesis-related) protein. Belongs to the plant defensin (PDF) family with the following members: At1g75830/PDF1.1, At5g44420/PDF1.2a, At2g26020/PDF1.2b, At5g44430/PDF1.2c, At2g26010/PDF1.3, At1g19610/PDF1.4, At1g55010/PDF1.5, At2g02120/PDF2.1, At2g02100/PDF2.2, At2g02130/PDF2.3, At1g61070/PDF2.4, At5g63660/PDF2.5, At2g02140/PDF2.6, At5g38330/PDF3.1 and At4g30070/PDF…	protein_coding	(PDF2.1);LOW-MOLECULAR-WEIGHT CYSTEINE-RICH 70 (LCR70)
AT4G17090	CHLOROPLAST BETA-AMYLASE (CT-BMY)	28.0977	89.8845	1.67762	0.0036	0.285346	R	Encodes a beta-amylase targeted to the chloroplast. Transgenic BMY8 RNAi lines fail to accumulate maltose during cold shock suggesting that maltose accumulation coincides with BMY8 expression. Apart from maltose, the sugar content of the RNAi lines were similar to wildtype (glucose and sucrose unaffected).	protein_coding	CHLOROPLAST BETA-AMYLASE (CT-BMY); (ATBAM3);BETA-AMYLASE 8 (BMY8);BETA-AMYLASE 3 (BAM3)
AT1G20510	OPC-8:0 COA LIGASE1 (OPCL1)	20.2964	64.8805	1.67656	0.005	0.346407	R	OPC-8:0 CoA ligase1 (OPCL1); FUNCTIONS IN: 4-coumarate-CoA ligase activity; INVOLVED IN: phenylpropanoid metabolic process, jasmonic acid biosynthetic process, response to wounding; LOCATED IN: peroxisome; EXPRESSED IN: 22 plant structures; EXPRESSED DURING: 13 growth stages; CONTAINS InterPro DOMAIN/s: AMP-binding, conserved site (InterPro:IPR020845), AMP-dependent synthetase/ligase (InterPro:IP…	protein_coding	OPC-8:0 COA LIGASE1 (OPCL1)
AT1G72450	JASMONATE-ZIM-DOMAIN PROTEIN 6 (JAZ6)	15.788	50.2949	1.67158	0.01375	0.576698	R	JAZ6 transcript levels rise in response to a jasmonate stimulus and a GFP:JAZ6 fusion protein localizes to the nucleus. Application of jasmonate methyl ester to Arabidopsis roots reduces the levels of a JAZ6:GUS fusion protein, presumably by stimulating ubiquitin-proteasome-mediated degradation.	protein_coding	JASMONATE-ZIM-DOMAIN PROTEIN 6 (JAZ6);TIFY DOMAIN PROTEIN 11B (TIFY11B)
AT1G51700	DOF ZINC FINGER PROTEIN 1 (DOF1)	3.06243	9.75283	1.67114	0.124	0.996985	R	Encodes dof zinc finger protein (adof1).	protein_coding	DOF ZINC FINGER PROTEIN 1 (DOF1);DOF ZINC FINGER PROTEIN 1 (ADOF1)
AT4G25000	ALPHA-AMYLASE-LIKE (AMY1)	6.32148	20.0079	1.66224	0.04085	0.964823	R	Predicted to be secreted protein based on signalP prediction. Involved in starch mobilization. Mutants are defective in alpha-amylase activity. (Note: AMY1 has been found in the literature to be referred to as AMY3, which is not to be confused with AMY3/At1g69830).	protein_coding	ALPHA-AMYLASE-LIKE (AMY1); (ATAMY1)
AT1G79810	REVERSAL OF THE DET PHENOTYPE 3 (TED3)	16.1273	50.7393	1.6536	0.03405	0.904916	R	Dominant suppressor of det1 phenotypes. Encodes a peroxisomal protein essential for Arabidopsis growth. Inserted directly from the cytosol into peroxisomes.	protein_coding	REVERSAL OF THE DET PHENOTYPE 3 (TED3);ARABIDOPSIS PEROXIN 2 (ATPEX2);PEROXIN 2 (PEX2)
AT2G16720	MYB DOMAIN PROTEIN 7 (MYB7)	5.20462	16.2925	1.64634	0.0925	0.996985	R	Encodes a member of MYB3R- and R2R3- type MYB- encoding genes	protein_coding	MYB DOMAIN PROTEIN 7 (MYB7); (ATY49);ARABIDOPSIS THALIANA MYB DOMAIN PROTEIN 7 (ATMYB7)
AT4G34990	MYB DOMAIN PROTEIN 32 (MYB32)	3.57014	11.1677	1.64528	0.1374	0.996985	R	Member of the R2R3 factor gene family.	protein_coding	MYB DOMAIN PROTEIN 32 (MYB32);MYB DOMAIN PROTEIN 32 (AtMYB32)
AT4G23670		6.93085	21.5973	1.63975	0.08065	0.996985	R	Polyketide cyclase/dehydrase and lipid transport superfamily protein; FUNCTIONS IN: copper ion binding; INVOLVED IN: response to cadmium ion, response to salt stress, defense response to bacterium; LOCATED IN: vacuole; EXPRESSED IN: 24 plant structures; EXPRESSED DURING: 14 growth stages; CONTAINS InterPro DOMAIN/s: Bet v I allergen (InterPro:IPR000916); BEST Arabidopsis thaliana protein match is…	protein_coding
AT5G56795	METALLOTHIONEIN 1B (MT1B)	4.88537	14.886	1.60742	0.4906	0.996985	R	one of the five metallothioneins (MTs) genes identified in Arabidopsis. MTs are cysteine-rich proteins required for heavy metal tolerance. The MT1b gene, however, is indicated to be inactive.	protein_coding	METALLOTHIONEIN 1B (MT1B)
AT1G74670	GA-STIMULATED ARABIDOPSIS 6 (GASA6)	35.5877	108.311	1.60573	0.01665	0.651579	R	Gibberellin-regulated family protein; FUNCTIONS IN: molecular_function unknown; INVOLVED IN: in 6 processes; LOCATED IN: endomembrane system; EXPRESSED IN: 21 plant structures; EXPRESSED DURING: 13 growth stages; CONTAINS InterPro DOMAIN/s: Gibberellin regulated protein (InterPro:IPR003854); BEST Arabidopsis thaliana protein match is: GAST1 protein homolog 4 (TAIR:AT5G15230.1); Has 479 Blast hits…	protein_coding	GA-STIMULATED ARABIDOPSIS 6 (GASA6)
AT3G51960	BASIC LEUCINE ZIPPER 24 (BZIP24)	0.800066	2.41505	1.59386	0.31255	0.996985	R	bZIP transcription factor induced by salt stress and promoted salt tolerance. Localized to the cytoplasm and nucleus under control conditions and targeted preferentially to the nucleus under salt stress	protein_coding	BASIC LEUCINE ZIPPER 24 (BZIP24);BASIC LEUCINE ZIPPER 24 (ATBZIP24)
AT3G22060		38.5721	116.048	1.58909	0.009	0.487983	R	contains Pfam profile: PF01657 Domain of unknown function that is usually associated with protein kinase domain Pfam:PF00069, however this protein does not have the protein kinase domain	protein_coding
AT1G65870		1.60463	4.81632	1.58569	0.322	0.996985	R	Disease resistance-responsive (dirigent-like protein) family protein; FUNCTIONS IN: molecular_function unknown; INVOLVED IN: lignan biosynthetic process, defense response; LOCATED IN: cell wall; EXPRESSED IN: 13 plant structures; EXPRESSED DURING: 9 growth stages; CONTAINS InterPro DOMAIN/s: Plant disease resistance response protein (InterPro:IPR004265); BEST Arabidopsis thaliana protein match is…	protein_coding
AT2G03070	MEDIATOR SUBUNIT 8 (MED8)	3.76871	11.3079	1.58519	0.06185	0.996985	R	Encodes a subunit of the Mediator complex. Regulates plant defense and flowering.	protein_coding	MEDIATOR SUBUNIT 8 (MED8)
AT1G08920	ERD (EARLY RESPONSE TO DEHYDRATION) SIX-LIKE 1 (ESL1)	17.5534	52.1781	1.57169	0.01	0.513901	R	Encodes ESL1, a transporter for monosaccharides.	protein_coding	ERD (EARLY RESPONSE TO DEHYDRATION) SIX-LIKE 1 (ESL1)
AT1G29630		0.498839	1.47748	1.56649	0.25155	0.996985	R	5'-3' exonuclease family protein; FUNCTIONS IN: DNA binding, catalytic activity, nuclease activity; INVOLVED IN: DNA repair; EXPRESSED IN: 10 plant structures; EXPRESSED DURING: 4 anthesis, F mature embryo stage, petal differentiation and expansion stage, E expanded cotyledon stage, D bilateral stage; CONTAINS InterPro DOMAIN/s: XPG conserved site (InterPro:IPR019974), XPG N-terminal (InterPro:IP…	protein_coding
AT3G25770	ALLENE OXIDE CYCLASE 2 (AOC2)	5.04197	14.891	1.56238	0.1161	0.996985	R	Encodes allene oxide cyclase. One of four genes in Arabidopsis that encode this enzyme, which catalyzes an essential step in jasmonic acid biosynthesis. Gene expression is induced during senescence, a process that involves jasmonic acid signalling pathway. Note: Nomenclature for Arabidopsis allene oxide cyclase 2 (AOC2, AT3G25770) gene is based on Stenzel et al. 2003 Plant Molecular Biology 51:89…	protein_coding	ALLENE OXIDE CYCLASE 2 (AOC2)
AT5G64900	PRECURSOR OF PEPTIDE 1 (PROPEP1)	1.47242	4.33442	1.55765	0.41455	0.996985	R	Encodes a putative 92-aa protein that is the precursor of AtPep1, a 23-aa peptide which activates transcription of the defensive gene defensin (PDF1.2) and activates the synthesis of H2O2, both being components of the innate immune response.	protein_coding	PRECURSOR OF PEPTIDE 1 (PROPEP1);ARABIDOPSIS THALIANA PEPTIDE 1 (ATPEP1);PEPTIDE 1 (PEP1)
AT4G08390	STROMAL ASCORBATE PEROXIDASE (SAPX)	23.6005	69.3618	1.55532	0.0109	0.539406	R	Encodes a chloroplastic stromal ascorbate peroxidase sAPX. Ascorbate peroxidases are enzymes that scavenge hydrogen peroxide in plant cells. Eight types of APX have been described for Arabidopsis: three cytosolic (APX1, APX2, APX6), two chloroplastic types (stromal sAPX, thylakoid tAPX), and three microsomal (APX3, APX4, APX5) isoforms.	protein_coding	STROMAL ASCORBATE PEROXIDASE (SAPX)
AT4G39030	ENHANCED DISEASE SUSCEPTIBILITY 5 (EDS5)	4.81263	14.1203	1.55287	0.30475	0.996985	R	Encodes an orphan multidrug and toxin extrusion transporter. Essential component of salicylic acid-dependent signaling for disease resistance. Member of the MATE-transporter family. Expression induced by salicylic acid. Mutants are salicylic acid-deficient.	protein_coding	ENHANCED DISEASE SUSCEPTIBILITY 5 (EDS5);SUSCEPTIBLE TO CORONATINE-DEFICIENT PST DC3000 3 (SCORD3);SALICYLIC ACID INDUCTION DEFICIENT 1 (SID1)
AT4G11650	OSMOTIN 34 (OSM34)	64.543	189.158	1.55126	0.0097	0.502627	R	osmotin-like protein	protein_coding	OSMOTIN 34 (OSM34);OSMOTIN 34 (ATOSM34)
AT4G17490	ETHYLENE RESPONSIVE ELEMENT BINDING FACTOR 6 (ERF6)	3.62442	10.5769	1.54509	0.14445	0.996985	R	Encodes a member of the ERF (ethylene response factor) subfamily B-3 of ERF/AP2 transcription factor family (ATERF-6). The protein contains one AP2 domain. There are 18 members in this subfamily including ATERF-1, ATERF-2, AND ATERF-5.	protein_coding	ETHYLENE RESPONSIVE ELEMENT BINDING FACTOR 6 (ATERF6); (ERF-6-6);ETHYLENE RESPONSIVE ELEMENT BINDING FACTOR 6 (ERF6)
AT4G14630	GERMIN-LIKE PROTEIN 9 (GLP9)	5.90823	17.0915	1.53248	0.11555	0.996985	R	germin-like protein with N-terminal signal sequence that may target it to the vacuole, plasma membrane and/or outside the cell.	protein_coding	GERMIN-LIKE PROTEIN 9 (GLP9)
AT3G10520	HAEMOGLOBIN 2 (HB2)	18.0073	52.0205	1.5305	0.0347	0.907868	R	Encodes a class 2 non-symbiotic hemoglobin. Over-expression of AHb2 in seeds led to a 40% increase in the total fatty acid content of developing and mature seeds in three subsequent generations. This was mainly due to an increase in the poly-unsaturated C18:2 (omega-6) linoleic and C18:3 (omega-3) alpha-linolenic acids.	protein_coding	HAEMOGLOBIN 2 (AHB2);HEMOGLOBIN 2 (GLB2);HAEMOGLOBIN 2 (HB2);NON-SYMBIOTIC HAEMOGLOBIN 2 (NSHB2);ARABIDOPSIS HEMOGLOBIN 2 (ATGLB2); (ARATH GLB2)
AT1G60950	(FED A)	432.51	1249	1.52997	0.0144	0.593318	R	encodes a major leaf ferredoxin	protein_coding	FERREDOXIN 2 (ATFD2); (FED A)
AT4G35090	CATALASE 2 (CAT2)	169.34	488.121	1.52732	0.01105	0.543951	R	Encodes a peroxisomal catalase, highly expressed in bolts and leaves. mRNA expression patterns show circadian regulation with mRNA levels being high in the subjective early morning. Loss of function mutations have increased H2O2 levels and increased H2O2 sensitivity. Mutants accumulate more toxic ions yet show decreased sensitivity to Li+. This decreased sensitivity is most likely due to an insen…	protein_coding	CATALASE 2 (CAT2)
AT2G18950	HOMOGENTISATE PHYTYLTRANSFERASE 1 (HPT1)	10.2358	29.501	1.52714	0.024	0.770058	R	Encodes homogentisate phytyltransferase involved in tocopherol biosynthesis. Has impact on seed longevity and plays a role in the adaptation to low temperature stress, notably phloem loading.	protein_coding	HOMOGENTISATE PHYTYLTRANSFERASE 1 (HPT1);VITAMIN E 2 (VTE2);HOMOGENTISATE PHYTYLTRANSFERASE (ATHPT); (TPT1)
AT3G45680		0.473769	1.36429	1.52589	1	1	R	Major facilitator superfamily protein; FUNCTIONS IN: transporter activity; INVOLVED IN: oligopeptide transport, response to nematode; LOCATED IN: membrane; EXPRESSED IN: 12 plant structures; EXPRESSED DURING: 4 anthesis, C globular stage, petal differentiation and expansion stage; CONTAINS InterPro DOMAIN/s: PTR2 family proton/oligopeptide symporter, conserved site (InterPro:IPR018456), Oligopept…	protein_coding
AT2G47190	MYB DOMAIN PROTEIN 2 (MYB2)	0.820011	2.3572	1.52336	0.35245	0.996985	R	Encodes a MYB transcription factor that possesses an R2R3 MYB DNA binding domain and is known to regulate the expression of salt- and dehydration-responsive genes. Has been shown to bind calmodulin.	protein_coding	MYB DOMAIN PROTEIN 2 (ATMYB2);MYB DOMAIN PROTEIN 2 (MYB2)
AT1G71030	MYB-LIKE 2 (MYBL2)	34.7179	99.4928	1.51891	0.01475	0.603749	R	Encodes a putative myb family transcription factor. In contrast to most other myb-like proteins its myb domain consists of a single repeat. A proline-rich region potentially involved in transactivation is found in the C-terminal part of the protein. Its transcript accumulates mainly in leaves.	protein_coding	ARABIDOPSIS MYB-LIKE 2 (ATMYBL2);MYB-LIKE 2 (MYBL2)
AT5G24780	VEGETATIVE STORAGE PROTEIN 1 (VSP1)	158.103	453.034	1.51875	0.00835	0.470467	R	encodes an acid phosphatase similar to soybean vegetative storage proteins. Gene expression is induced by wounding and jasmonic acid.	protein_coding	VEGETATIVE STORAGE PROTEIN 1 (VSP1); (ATVSP1)
AT2G47180	GALACTINOL SYNTHASE 1 (GolS1)	2.57791	7.3757	1.51658	0.67925	0.996985	R	GolS1 is a galactinol synthase that catalyzes the formation of galactinol from UDP-galactose and myo-inositol. GolS1 transcript levels rise in response to methyl viologen, an oxidative damage-inducing agent. Plants over-expressing GolS1 have increased tolerance to salt, chilling, and high-light stress.	protein_coding	GALACTINOL SYNTHASE 1 (GolS1);GALACTINOL SYNTHASE 1 (AtGolS1)
AT1G58340	(ZF14)	4.6325	13.1919	1.50979	0.05645	0.996985	R	Encodes a plant MATE (multidrug and toxic compound extrusion) transporter that is localized to the Golgi complex and small organelles and is involved in determining the rate of organ initiation. It is also involved in iron homeostasis when plants are under osmotic stress.	protein_coding	(ZF14);BUSH-AND-CHLOROTIC-DWARF 1 (BCD1);ZRIZI (ZRZ)
AT4G21610	LSD ONE LIKE 2 (LOL2)	3.70937	10.5266	1.50479	0.2294	0.996985	R	Contains the same novel zinc finger motif with LSD1, a negative regulator of cell death and defense response. Due to differential splicing, it encodes two different proteins, one of which contains an additional, putative DNA binding motif. Northern analysis demonstrated that LOL2 transcripts containing the additional DNA binding motif are predominantly upregulated after treatment with both virule…	protein_coding	LSD ONE LIKE 2 (LOL2)
AT5G20250	DARK INDUCIBLE 10 (DIN10)	114.295	321.627	1.49263	0.01255	0.565687	R	encodes a member of glycosyl hydrolase family 36. Expression is induced within 3 hours of dark treatment, in senescing leaves and treatment with exogenous photosynthesis inhibitor. Induction of gene expression was suppressed in excised leaves supplied with sugar. The authors suggest that the gene's expression pattern is responding to the level of sugar in the cell.	protein_coding	DARK INDUCIBLE 10 (DIN10);RAFFINOSE SYNTHASE 6 (RS6)
AT5G19875		21.6309	60.7875	1.49068	0.04805	0.996985	R	unknown protein; FUNCTIONS IN: molecular_function unknown; INVOLVED IN: response to oxidative stress; LOCATED IN: endomembrane system; EXPRESSED IN: 21 plant structures; EXPRESSED DURING: 13 growth stages; BEST Arabidopsis thaliana protein match is: unknown protein (TAIR:AT2G31940.1); Has 30201 Blast hits to 17322 proteins in 780 species: Archae - 12; Bacteria - 1396; Metazoa - 17338; Fungi - 342…	protein_coding
AT2G27820	PREPHENATE DEHYDRATASE 1 (PD1)	14.4832	40.6184	1.48775	0.02285	0.751199	R	Encodes a plastid-localized arogenate dehydratase involved in phenylalanine biosynthesis. Not less than six genes encoding ADT were identi&#64257;ed in the Arabidopsis genome: ADT1 [At1g11790]; ADT2 [At3g07630]; ADT3 [At2g27820]; ADT4 [At3g44720]; ADT5 [At5g22630]; and ADT6 [At1g08250].	protein_coding	AROGENATE DEHYDRATASE 3 (ADT3);PREPHENATE DEHYDRATASE 1 (PD1)
AT2G31865	POLY(ADP-RIBOSE) GLYCOHYDROLASE 2 (PARG2)	2.05784	5.74138	1.48027	0.14915	0.996985	R	poly(ADP-ribose) glycohydrolase 2 (PARG2); FUNCTIONS IN: poly(ADP-ribose) glycohydrolase activity; INVOLVED IN: defense response to fungus; LOCATED IN: cellular_component unknown; CONTAINS InterPro DOMAIN/s: Poly(ADP-ribose) glycohydrolase (InterPro:IPR007724); BEST Arabidopsis thaliana protein match is: Poly (ADP-ribose) glycohydrolase (PARG) (TAIR:AT2G31870.2); Has 35333 Blast hits to 34131 pro…	protein_coding	POLY(ADP-RIBOSE) GLYCOHYDROLASE 2 (PARG2)
AT3G51860	CATION EXCHANGER 3 (CAX3)	23.2649	64.6977	1.47556	0.01315	0.573389	R	cation exchanger 3 (CAX3); CONTAINS InterPro DOMAIN/s: Sodium/calcium exchanger membrane region (InterPro:IPR004837), Calcium/proton exchanger superfamily (InterPro:IPR004798), Calcium/proton exchanger (InterPro:IPR004713); BEST Arabidopsis thaliana protein match is: cation exchanger 1 (TAIR:AT2G38170.1); Has 3567 Blast hits to 3405 proteins in 1022 species: Archae - 24; Bacteria - 2167; Metazoa …	protein_coding	(ATCAX3); (CAX1-LIKE); (ATHCX1);CATION EXCHANGER 3 (CAX3)
AT3G20340		7.15852	19.8373	1.47048	0.16525	0.996985	R	Expression of the gene is downregulated in the presence of paraquat, an inducer of photoxidative stress.	protein_coding
AT2G48150	GLUTATHIONE PEROXIDASE 4 (GPX4)	15.0152	41.2183	1.45686	0.06395	0.996985	R	Encodes glutathione peroxidase.	protein_coding	GLUTATHIONE PEROXIDASE 4 (GPX4);GLUTATHIONE PEROXIDASE 4 (ATGPX4)
AT4G12740		1.62777	4.4365	1.44653	0.19325	0.996985	R	HhH-GPD base excision DNA repair family protein; FUNCTIONS IN: hydrolase activity, catalytic activity; INVOLVED IN: DNA repair, base-excision repair; EXPRESSED IN: 10 plant structures; EXPRESSED DURING: 4 anthesis, F mature embryo stage, petal differentiation and expansion stage, E expanded cotyledon stage, D bilateral stage; CONTAINS InterPro DOMAIN/s: NUDIX hydrolase domain-like (InterPro:IPR01…	protein_coding
AT4G00860	(ATOZI1)	37.1795	101.153	1.44396	0.03055	0.860757	R	putative pathogenesis-related protein whose transcript level is induced in response to ozone and pathogenic Pseudomonas strains.	protein_coding	ARABIDOPSIS THALIANA OZONE-INDUCED PROTEIN 1 (AT0ZI1); (ATOZI1)
AT3G26420	(ATRZ-1A)	12.3713	33.5942	1.44122	0.0783	0.996985	R	Zinc finger-containing glycine-rich RNA-binding protein. Cold-inducible. Contributes to the enhancement of freezing tolerance. Members of this protein family include AT3G26420 (ATRZ-1A), AT1G60650 (AtRZ-1b) and AT5G04280 (AtRZ-1c).	protein_coding	(ATRZ-1A);RZ-1A (RZ-1A)
AT1G01620	PLASMA MEMBRANE INTRINSIC PROTEIN 1C (PIP1C)	151.732	411.61	1.43975	0.01205	0.558422	R	a member of the plasma membrane intrinsic protein subfamily PIP1. localizes to the plasma membrane and exhibits water transport activity in Xenopus oocyte. expressed ubiquitously and protein level decreases slightly during leaf development.	protein_coding	PLASMA MEMBRANE INTRINSIC PROTEIN 1C (PIP1C);PLASMA MEMBRANE INTRINSIC PROTEIN 1;3 (PIP1;3); (TMP-B)
AT4G24260	GLYCOSYL HYDROLASE 9A3 (GH9A3)	0.315478	0.851689	1.43279	1	1	R	Encodes a protein with similarity to endo-1,4-b-glucanases. KOR3 is induced by nemotodes and is expressed in syncitia induced by Heterodera schachtii.May be involved in the development and function of syncitia.	protein_coding	GLYCOSYL HYDROLASE 9A3 (ATGH9A3);GLYCOSYL HYDROLASE 9A3 (GH9A3); (KOR3)
AT3G08860	PYRIMIDINE 4 (PYD4)	2.7676	7.4699	1.43245	0.145	0.996985	R	Encodes a protein that is predicted to have beta-alanine aminotransferase activity.	protein_coding	PYRIMIDINE 4 (PYD4)
AT1G18330	EARLY-PHYTOCHROME-RESPONSIVE1 (EPR1)	0.78362	2.11431	1.43196	0.3112	0.996985	R	EARLY-PHYTOCHROME-RESPONSIVE1	protein_coding	REVEILLE 7 (RVE7);EARLY-PHYTOCHROME-RESPONSIVE1 (EPR1)
AT1G80820	CINNAMOYL COA REDUCTASE (CCR2)	5.95989	16.07	1.43101	0.09565	0.996985	R	Encodes an cinnamoyl CoA reductase isoform. Involved in lignin biosynthesis.	protein_coding	(ATCCR2);CINNAMOYL COA REDUCTASE (CCR2)
AT2G39800	DELTA1-PYRROLINE-5-CARBOXYLATE SYNTHASE 1 (P5CS1)	37.3454	100.679	1.43076	0.02005	0.710332	R	encodes a delta1-pyrroline-5-carboxylate synthase that catalyzes the rate-limiting enzyme in the biosynthesis of proline. Gene is expressed in reproductive organs and tissues under non-stress conditions but in the whole plant under water-limiting condition. Expression is also induced by abscisic acid and salt stress in a light-dependent manner. encodes a delta1-pyrroline-5-carboxylate synthase th…	protein_coding	(ATP5CS);DELTA1-PYRROLINE-5-CARBOXYLATE SYNTHASE 1 (P5CS1)
AT1G73500	MAP KINASE KINASE 9 (MKK9)	31.2264	83.8955	1.42583	0.0155	0.623533	R	member of MAP Kinase Kinase family. Autophosphorylates and also phosphorylates MPK3 and MPK6. Independently involved in ethylene and calmalexin biosynthesis. Induces transcription of ACS2, ACS6, ERF1, ERF2, ERF5, ERF6, CYP79B2, CYP79B3, CYP71A13 and PAD3.	protein_coding	MAP KINASE KINASE 9 (MKK9); (ATMKK9)
AT1G53170	ETHYLENE RESPONSE FACTOR 8 (ERF8)	6.16736	16.5058	1.42025	0.13325	0.996985	R	encodes a member of the ERF (ethylene response factor) subfamily B-1 of ERF/AP2 transcription factor family (ATERF-8). The protein contains one AP2 domain. There are 15 members in this subfamily including ATERF-3, ATERF-4, ATERF-7, and leafy petiole.	protein_coding	ETHYLENE RESPONSE FACTOR 8 (ERF8);ETHYLENE RESPONSE ELEMENT BINDING FACTOR 4 (ATERF8); (ATERF-8)
AT4G18470	SUPPRESSOR OF NPR1-1, INDUCIBLE 1 (SNI1)	3.34012	8.90591	1.41486	0.18855	0.996985	R	Negative regulator of systemic acquired resistance (SAR), repressor of pathogenesis-related PR gene expression which is removed by NPR1 upon induction of SAR. Encodes leucine-rich nuclear protein. Conserved in plants, with putative orthologs found in several plant species. Many NPR1-dependent PR gene are specifically derepressed in the sni1 mutant. The structural similarity of SNI1 to Armadillo r…	protein_coding	SUPPRESSOR OF NPR1-1, INDUCIBLE 1 (SNI1)
AT1G72950		1.98609	5.29261	1.41405	0.2399	0.996985	R	Disease resistance protein (TIR-NBS class); FUNCTIONS IN: transmembrane receptor activity, ATP binding; INVOLVED IN: signal transduction, apoptosis, defense response, innate immune response; LOCATED IN: intrinsic to membrane; EXPRESSED IN: stem, root; CONTAINS InterPro DOMAIN/s: NB-ARC (InterPro:IPR002182), Disease resistance protein (InterPro:IPR000767), Toll-Interleukin receptor (InterPro:IPR00…	protein_coding
AT4G34750		3.71069	9.87721	1.41242	0.19905	0.996985	R	SAUR-like auxin-responsive protein family ; CONTAINS InterPro DOMAIN/s: Auxin responsive SAUR protein (InterPro:IPR003676); BEST Arabidopsis thaliana protein match is: SAUR-like auxin-responsive protein family (TAIR:AT5G10990.1); Has 1347 Blast hits to 1333 proteins in 27 species: Archae - 0; Bacteria - 0; Metazoa - 0; Fungi - 0; Plants - 1346; Viruses - 0; Other Eukaryotes - 1 (source: NCBI BLin…	protein_coding
AT2G27300	NTM1-LIKE 8 (NTL8)	2.36017	6.27174	1.40997	0.24875	0.996985	R	NTM1-like 8 (NTL8); CONTAINS InterPro DOMAIN/s: No apical meristem (NAM) protein (InterPro:IPR003441); BEST Arabidopsis thaliana protein match is: NAC domain containing protein 60 (TAIR:AT3G44290.1); Has 2835 Blast hits to 2829 proteins in 72 species: Archae - 0; Bacteria - 0; Metazoa - 0; Fungi - 0; Plants - 2835; Viruses - 0; Other Eukaryotes - 0 (source: NCBI BLink).	protein_coding	NTM1-LIKE 8 (NTL8);ARABIDOPSIS NAC DOMAIN CONTAINING PROTEIN 40 (ANAC040)
AT5G19890		3.08013	8.17758	1.40868	0.17395	0.996985	R	Peroxidase superfamily protein; FUNCTIONS IN: peroxidase activity, heme binding; INVOLVED IN: oxidation reduction, response to oxidative stress; LOCATED IN: nucleus, cytoplasm; EXPRESSED IN: 17 plant structures; EXPRESSED DURING: 10 growth stages; CONTAINS InterPro DOMAIN/s: Haem peroxidase (InterPro:IPR010255), Plant peroxidase (InterPro:IPR000823), Peroxidases heam-ligand binding site (InterPro…	protein_coding
AT5G27060	RECEPTOR LIKE PROTEIN 53 (RLP53)	0.446502	1.17968	1.40166	1	1	R	receptor like protein 53 (RLP53); FUNCTIONS IN: kinase activity; INVOLVED IN: signal transduction, defense response; LOCATED IN: endomembrane system; CONTAINS InterPro DOMAIN/s: Leucine-rich repeat-containing N-terminal domain, type 2 (InterPro:IPR013210), Leucine-rich repeat (InterPro:IPR001611); BEST Arabidopsis thaliana protein match is: receptor like protein 34 (TAIR:AT3G11010.1); Has 1807 Bl…	protein_coding	RECEPTOR LIKE PROTEIN 53 (AtRLP53);RECEPTOR LIKE PROTEIN 53 (RLP53)
AT5G38410	RUBISCO SMALL SUBUNIT 3B (RBCS3B)	341.851	899.51	1.39577	0.01955	0.700579	R	Encodes a member of the Rubisco small subunit (RBCS) multigene family: RBCS1A (At1g67090), RBCS1B (At5g38430), RBCS2B (At5g38420), and RBCS3B (At5g38410). Functions to yield sufficient Rubisco content for leaf photosynthetic capacity.	protein_coding	RIBULOSE BISPHOSPHATE CARBOXYLASE SMALL CHAIN 1A (RBCS1A);RUBISCO SMALL SUBUNIT 3B (RBCS3B)
AT5G04590	SULFITE REDUCTASE (SIR)	187.064	488.63	1.38521	0.02505	0.787786	R	A.thaliana gene encoding sulfite reductase.	protein_coding	SULFITE REDUCTASE (SIR)
AT4G12470	AZELAIC ACID INDUCED 1 (AZI1)	9.35612	24.1532	1.36823	0.1225	0.996985	R	Encodes AZI1 (AZELAIC ACID INDUCED 1). Involved in the priming of salicylic acid induction and systemic immunity triggered by pathogen or azelaic acid.	protein_coding	AZELAIC ACID INDUCED 1 (AZI1)
AT5G03840	TERMINAL FLOWER 1 (TFL1)	3.89794	10.0468	1.36595	0.26385	0.996985	R	Controls inflorescence meristem identity. Involved in the floral initiation process. Ortholog of the Antirrhinum gene CENTRORADIALIS (CEN). Involved in protein trafficking to the protein storage vacuole.	protein_coding	TERMINAL FLOWER 1 (TFL-1);TERMINAL FLOWER 1 (TFL1)
AT1G12210	RPS5-LIKE 1 (RFL1)	4.41831	11.3548	1.36174	0.0675	0.996985	R	RFL1 has high sequence similarity to the adjacent disease resistance (R) gene RPS5.	protein_coding	RPS5-LIKE 1 (RFL1)
AT4G36740	HOMEOBOX PROTEIN 40 (HB40)	3.73097	9.58725	1.36157	0.2458	0.996985	R	Encodes a homeodomain leucine zipper class I (HD-Zip I) protein.	protein_coding	(HB-5);HOMEOBOX PROTEIN 40 (HB40);HOMEOBOX PROTEIN 40 (ATHB40)
AT2G15490	UDP-GLYCOSYLTRANSFERASE 73B4 (UGT73B4)	1.89121	4.81947	1.34956	0.38775	0.996985	R	UDP-glycosyltransferase 73B4 (UGT73B4); FUNCTIONS IN: quercetin 3-O-glucosyltransferase activity, UDP-glycosyltransferase activity, quercetin 7-O-glucosyltransferase activity, UDP-glucosyltransferase activity, transferase activity, transferring glycosyl groups; INVOLVED IN: response to other organism; LOCATED IN: endomembrane system; EXPRESSED IN: root; CONTAINS InterPro DOMAIN/s: UDP-glucuronosy…	protein_coding	UDP-GLYCOSYLTRANSFERASE 73B4 (UGT73B4)
AT4G05100	MYB DOMAIN PROTEIN 74 (MYB74)	2.2396	5.68139	1.343	0.26135	0.996985	R	Member of the R2R3 factor gene family.	protein_coding	MYB DOMAIN PROTEIN 74 (MYB74);MYB DOMAIN PROTEIN 74 (AtMYB74)
AT4G33010	GLYCINE DECARBOXYLASE P-PROTEIN 1 (GLDP1)	222.101	561.906	1.33911	0.04825	0.996985	R	glycine decarboxylase P-protein 1 (GLDP1); FUNCTIONS IN: glycine dehydrogenase (decarboxylating) activity, protein binding; INVOLVED IN: glycine catabolic process, response to cadmium ion, glycine decarboxylation via glycine cleavage system; LOCATED IN: mitochondrion, apoplast, glycine cleavage complex, chloroplast, chloroplast envelope; EXPRESSED IN: 31 plant structures; EXPRESSED DURING: 16 gro…	protein_coding	GLYCINE DECARBOXYLASE P-PROTEIN 1 (GLDP1);GLYCINE DECARBOXYLASE P-PROTEIN 1 (AtGLDP1)
AT5G17490	RGA-LIKE PROTEIN 3 (RGL3)	8.62107	21.6746	1.33007	0.0486	0.996985	R	DELLA subfamily member involved in GA signal transduction	protein_coding	(AtRGL3);RGA-LIKE PROTEIN 3 (RGL3)
AT1G67710	RESPONSE REGULATOR 11 (ARR11)	5.33904	13.3022	1.31701	0.08065	0.996985	R	Encodes an Arabidopsis response regulator (ARR) protein that acts in concert with other type-B ARRs in the cytokinin signaling pathway.	protein_coding	RESPONSE REGULATOR 11 (ARR11)
AT1G55490	CHAPERONIN 60 BETA (CPN60B)	207.451	515.3	1.31264	0.03235	0.883415	R	encodes the beta subunit of the chloroplast chaperonin 60, a homologue of bacterial GroEL. Mutants in this gene develops lesions on its leaves, expresses systemic acquired resistance (SAR) and develops accelerated cell death to heat shock stress. The protein has molecular chaperone activity for suppressing protein aggregation in vitro.	protein_coding	CHAPERONIN-60BETA1 (CPN60BETA1);LESION INITIATION 1 (LEN1);CHAPERONIN 60 BETA (CPN60B)
AT5G03240	POLYUBIQUITIN 3 (UBQ3)	402.4	997.031	1.30901	0.03495	0.909319	R	encodes ubiquitin that is attached to proteins destined for degradation. UBQ3 is most homologous with UBQ4, and is expressed in higher levels in vegetative tissue but lower levels in flowers than UBQ4. UBQ3 encodes different number of ubiquitins in different ecotypes. UBQ3 transcript level is modulated by UV-B and light/dark treatments.	protein_coding	POLYUBIQUITIN 3 (UBQ3)
AT3G44300	NITRILASE 2 (NIT2)	7.21495	17.8592	1.30761	0.0982	0.996985	R	Encodes an enzyme that catalyzes the hydrolysis of indole-3-acetonitrile (IAN) to indole-3-acetic acid (IAA) (nitrile aminohydrolase, EC 3.5.5.1) and IAN to indole-3-acetamide (IAM) at lower levels. Mutants have reduced sensitivity to IAN and are sensitive to IAA. This enzyme likely participates in other non-auxin-related metabolic pathways.	protein_coding	NITRILASE 2 (AtNIT2);NITRILASE 2 (NIT2)
AT1G61800	GLUCOSE-6-PHOSPHATE/PHOSPHATE TRANSLOCATOR 2 (GPT2)	0.666367	1.64396	1.30279	0.40285	0.996985	R	glucose6-Phosphate/phosphate transporter 2. Expression is upregulated in the shoot of cax1/cax3 mutant.	protein_coding	GLUCOSE-6-PHOSPHATE/PHOSPHATE TRANSLOCATOR 2 (GPT2);ARABIDOPSIS GLUCOSE-6-PHOSPHATE/PHOSPHATE TRANSLOCATOR 2 (ATGPT2)
AT5G47220	ETHYLENE RESPONSIVE ELEMENT BINDING FACTOR 2 (ERF2)	5.15356	12.7122	1.30257	0.18955	0.996985	R	Encodes a member of the ERF (ethylene response factor) subfamily B-3 of ERF/AP2 transcription factor family (ATERF-2). The protein contains one AP2 domain. Functions as activator of GCC box?dependent transcription. Positive regulator of JA-responsive defense genes and resistance to F. oxysporum and enhances JA inhibition of root elongation.	protein_coding	ETHYLENE RESPONSIVE ELEMENT BINDING FACTOR 2 (ATERF2);ETHYLENE RESPONSIVE ELEMENT BINDING FACTOR 2 (ERF2);ETHYLENE RESPONSE FACTOR- 2 (ATERF-2)
AT3G14310	PECTIN METHYLESTERASE 3 (PME3)	128.034	315.304	1.30022	0.0282	0.837316	R	encodes a pectin methylesterase, targeted by a cellulose binding protein (CBP) from the parasitic nematode Heterodera schachtii during parasitism.	protein_coding	PECTIN METHYLESTERASE 3 (ATPME3);PECTIN METHYLESTERASE 3 (PME3)
AT5G07990	TRANSPARENT TESTA 7 (TT7)	4.65038	11.4285	1.29722	0.1121	0.996985	R	Required for flavonoid 3' hydroxylase activity. Enzyme abundance relative to CHS determines Quercetin/Kaempferol metabolite ratio.	protein_coding	TRANSPARENT TESTA 7 (TT7); (D501);CYTOCHROME P450 75B1 (CYP75B1)
AT4G25160		0.755818	1.85163	1.29269	0.2934	0.996985	R	U-box domain-containing protein kinase family protein; FUNCTIONS IN: ubiquitin-protein ligase activity, protein serine/threonine kinase activity, protein kinase activity, kinase activity, ATP binding; INVOLVED IN: protein amino acid phosphorylation, protein ubiquitination, response to stress; LOCATED IN: ubiquitin ligase complex; EXPRESSED IN: 10 plant structures; EXPRESSED DURING: 4 anthesis, C …	protein_coding
AT2G24200	LEUCYL AMINOPEPTIDASE 1 (LAP1)	61.1651	149.832	1.29257	0.01985	0.707265	R	Cytosol aminopeptidase family protein; FUNCTIONS IN: manganese ion binding, metalloexopeptidase activity, aminopeptidase activity; INVOLVED IN: response to cadmium ion, proteolysis; LOCATED IN: vacuole; EXPRESSED IN: 25 plant structures; EXPRESSED DURING: 14 growth stages; CONTAINS InterPro DOMAIN/s: Peptidase M17, leucyl aminopeptidase, C-terminal (InterPro:IPR000819), Peptidase M17, leucyl amin…	protein_coding	LEUCYL AMINOPEPTIDASE 1 (LAP1)
AT3G05480	(RAD9)	1.51624	3.70545	1.28915	0.29175	0.996985	R	Involved in the regulation of DNA damage repair and homologous recombination.	protein_coding	(RAD9)
AT3G61190	BON ASSOCIATION PROTEIN 1 (BAP1)	11.3501	27.6383	1.28396	0.09995	0.996985	R	Encodes a protein with a C2 domain that binds to BON1 in yeast two hybrid analyses. Its ability to bind to phospholipids is enhanced by calcium ions. Involved in maintaining cell homeostasis.	protein_coding	BON ASSOCIATION PROTEIN 1 (BAP1)
AT5G57450	HOMOLOG OF X-RAY REPAIR CROSS COMPLEMENTING 3 (XRCC3) (XRCC3)	0.507187	1.23053	1.27869	1	1	R	Involved in homologous recombination and recombinational repair, mutants are sterile, hypersensitive to DNA crosslinking agents, show aberrant meiosis with extensive chromosome fragmentation	protein_coding	ARABIDOPSIS THALIANA HOMOLOG OF X-RAY REPAIR CROSS COMPLEMENTING 3 (XRCC3) (ATXRCC3);HOMOLOG OF X-RAY REPAIR CROSS COMPLEMENTING 3 (XRCC3) (XRCC3)
AT1G68560	ALPHA-XYLOSIDASE 1 (XYL1)	57.0577	138.428	1.27864	0.0276	0.822111	R	Encodes a bifunctional alpha-l-arabinofuranosidase/beta-d-xylosidase that belongs to family 3 of glycoside hydrolases.	protein_coding	ALPHA-XYLOSIDASE 1 (ATXYL1);ALPHA-XYLOSIDASE 1 (XYL1);THERMOINHIBITION RESISTANT GERMINATION 1 (TRG1); (TRG1);ALTERED XYLOGLUCAN 3 (AXY3)
AT2G02130	LOW-MOLECULAR-WEIGHT CYSTEINE-RICH 68 (LCR68)	89.0111	214.018	1.26567	0.0372	0.929056	R	Predicted to encode a PR (pathogenesis-related) protein. Belongs to the plant defensin (PDF) family with the following members: At1g75830/PDF1.1, At5g44420/PDF1.2a, At2g26020/PDF1.2b, At5g44430/PDF1.2c, At2g26010/PDF1.3, At1g19610/PDF1.4, At1g55010/PDF1.5, At2g02120/PDF2.1, At2g02100/PDF2.2, At2g02130/PDF2.3, At1g61070/PDF2.4, At5g63660/PDF2.5, At2g02140/PDF2.6, At5g38330/PDF3.1 and At4g30070/PDF…	protein_coding	(PDF2.3);LOW-MOLECULAR-WEIGHT CYSTEINE-RICH 68 (LCR68)
AT1G74950	(TIFY10B)	15.6563	37.5099	1.26053	0.0534	0.996985	R	TIFY10B; CONTAINS InterPro DOMAIN/s: Tify (InterPro:IPR010399), CCT domain-like (InterPro:IPR018467); BEST Arabidopsis thaliana protein match is: jasmonate-zim-domain protein 1 (TAIR:AT1G19180.1); Has 432 Blast hits to 427 proteins in 29 species: Archae - 0; Bacteria - 0; Metazoa - 0; Fungi - 0; Plants - 432; Viruses - 0; Other Eukaryotes - 0 (source: NCBI BLink).	protein_coding	(TIFY10B);JASMONATE-ZIM-DOMAIN PROTEIN 2 (JAZ2)
AT1G58170		13.996	33.4498	1.25698	0.1248	0.996985	R	Disease resistance-responsive (dirigent-like protein) family protein; FUNCTIONS IN: molecular_function unknown; INVOLVED IN: N-terminal protein myristoylation, lignan biosynthetic process, defense response; LOCATED IN: endomembrane system; EXPRESSED IN: 17 plant structures; EXPRESSED DURING: 6 growth stages; CONTAINS InterPro DOMAIN/s: Plant disease resistance response protein (InterPro:IPR004265…	protein_coding
AT5G42900	COLD REGULATED GENE 27 (COR27)	6.86997	16.415	1.25664	0.1474	0.996985	R	cold regulated gene 27 (COR27); BEST Arabidopsis thaliana protein match is: unknown protein (TAIR:AT4G33980.1); Has 74 Blast hits to 74 proteins in 12 species: Archae - 0; Bacteria - 0; Metazoa - 0; Fungi - 0; Plants - 74; Viruses - 0; Other Eukaryotes - 0 (source: NCBI BLink).	protein_coding	COLD REGULATED GENE 27 (COR27)
AT4G12030	BILE ACID TRANSPORTER 5 (BAT5)	54.0682	129.183	1.25656	0.02735	0.819886	R	Required for the biosynthesis of methionine-derived glucosinolates. Involved in the transport of 2-keto acids between chloroplasts and the cytosol.	protein_coding	BILE ACID TRANSPORTER 5 (BAT5);BILE ACID:SODIUM SYMPORTER FAMILY PROTEIN 5 (BASS5)
AT1G08830	COPPER/ZINC SUPEROXIDE DISMUTASE 1 (CSD1)	62.7383	149.802	1.25564	0.07105	0.996985	R	Encodes a cytosolic copper/zinc superoxide dismutase CSD1 that can detoxify superoxide radicals. Its expression is affected by miR398-directed mRNA cleavage. Regulated by biotic and abiotic stress. Activation of CSD1 in the cytoplasm involves both a CCS-dependent and -independent pathway.	protein_coding	COPPER/ZINC SUPEROXIDE DISMUTASE 1 (CSD1)
AT5G64520	HOMOLOG OF X-RAY REPAIR CROSS COMPLEMENTING 2 (XRCC2) (XRCC2)	1.95078	4.65272	1.25402	0.2967	0.996985	R	Encodes a protein of the XRCC2 family involved in DNA repair. atxrcc2-1 Mutants are sensitive to MitomycinC but do not show fertility defects.	protein_coding	HOMOLOG OF X-RAY REPAIR CROSS COMPLEMENTING 2 (XRCC2) (XRCC2); (ATXRCC2)
AT4G24250	MILDEW RESISTANCE LOCUS O 13 (MLO13)	2.09311	4.9902	1.25345	0.24265	0.996985	R	A member of a large family of seven-transmembrane domain proteins specific to plants, homologs of the barley mildew resistance locus o (MLO) protein. The Arabidopsis genome contains 15 genes encoding MLO proteins, with localization in plasma membrane. Phylogenetic analysis revealed four clades of closely-related AtMLO genes. ATMLO13 belongs to the clade II, with ATMLO1 and ATMLO15. The gene is ex…	protein_coding	MILDEW RESISTANCE LOCUS O 13 (ATMLO13);MILDEW RESISTANCE LOCUS O 13 (MLO13)
AT1G75280		24.3015	57.8945	1.25238	0.04315	0.994757	R	isoflavone reductase, putative, identical to SP:P52577 Isoflavone reductase homolog P3 (EC 1.3.1.-) {Arabidopsis thaliana}; contains Pfam profile PF02716: isoflavone reductase. Involved in response to oxidative stress.	protein_coding
AT3G06050	PEROXIREDOXIN IIF (PRXIIF)	21.3493	50.6406	1.24611	0.06285	0.996985	R	Encodes a mitochondrial matrix localized peroxiredoxin involved in redox homeostasis. Knockout mutants have reduced root growth under certain oxidative stress conditions.	protein_coding	PEROXIREDOXIN IIF (ATPRXIIF);PEROXIREDOXIN IIF (PRXIIF)
AT1G75050		1.14137	2.69928	1.24181	0.4686	0.996985	R	Pathogenesis-related thaumatin superfamily protein; FUNCTIONS IN: molecular_function unknown; INVOLVED IN: response to other organism; LOCATED IN: endomembrane system; EXPRESSED IN: 6 plant structures; EXPRESSED DURING: 4 anthesis, petal differentiation and expansion stage; CONTAINS InterPro DOMAIN/s: Thaumatin, conserved site (InterPro:IPR017949), Thaumatin, pathogenesis-related (InterPro:IPR001…	protein_coding
AT2G15480	UDP-GLUCOSYL TRANSFERASE 73B5 (UGT73B5)	6.86216	16.1833	1.23777	0.11745	0.996985	R	UDP-glucosyl transferase 73B5 (UGT73B5); FUNCTIONS IN: quercetin 3-O-glucosyltransferase activity, UDP-glycosyltransferase activity, UDP-glucosyltransferase activity, transferase activity, transferring glycosyl groups; INVOLVED IN: response to other organism; LOCATED IN: endomembrane system; EXPRESSED IN: 9 plant structures; EXPRESSED DURING: L mature pollen stage, M germinated pollen stage, LP.0…	protein_coding	UDP-GLUCOSYL TRANSFERASE 73B5 (UGT73B5)
AT5G58670	PHOSPHOLIPASE C1 (PLC1)	10.6685	25.0585	1.23194	0.05885	0.996985	R	phosphatidylinositol-specific phospholipase C is induced to a significant extent under various environmental stresses, such as dehydration, salinity, and low temperature. May play a role in secondary ABA response. There are two genes called ATPLC1, one corresponding to AT4g38530 and one corresponding ot AT5g58670 (this one).	protein_coding	PHOSPHOLIPASE C1 (ATPLC1);PHOSPHOLIPASE C1 (PLC1);PHOSPHOLIPASE C 1 (PLC1);ARABIDOPSIS THALIANA PHOSPHOLIPASE C (ATPLC)
AT2G21210		13.2435	31.0933	1.23132	0.1413	0.996985	R	Putative auxin-regulated protein whose expression is downregulated in response to chitin oligomers.	protein_coding
AT3G48040	RHO-RELATED PROTEIN FROM PLANTS 10 (ROP10)	3.83777	8.98525	1.22729	0.25855	0.996985	R	Encodes a member of the Rop subfamily of Rho GTPases in Arabidopsis that contains a putative farnesylation motif. It is localized to the plasma membrane and involved in the negative regulation of ABA signalling.	protein_coding	ARABIDOPSIS RAC-LIKE 8 (ARAC8); (ATRAC8);RHO-RELATED PROTEIN FROM PLANTS 10 (ROP10);RHO-RELATED PROTEIN FROM PLANTS 10 (ATROP10)
AT2G30360	SOS3-INTERACTING PROTEIN 4 (SIP4)	3.95786	9.24297	1.22364	0.234	0.996985	R	Encodes a SOS2-like protein kinase that is a member of the CBL-interacting protein kinase family.Loss of function mutants show a decrease in sensitivity to high pH.Phosphorylates AHA2, a plasma membrane H+ ATPase.This phosphorylation appears to regulate the activity of the proton transporter.	protein_coding	CBL-INTERACTING PROTEIN KINASE 11 (CIPK11);PROTEIN KINASE SOS2-LIKE 5 (PKS5);SOS3-INTERACTING PROTEIN 4 (SIP4);SNF1-RELATED PROTEIN KINASE 3.22 (SNRK3.22)
AT2G22140	ESSENTIAL MEIOTIC ENDONUCLEASE 1B (EME1B)	3.6114	8.41931	1.22114	0.16725	0.996985	R	Forms a complex with MUS81 that functions as endonuclease in DNA recombination and repair processes.	protein_coding	(EME1B);ESSENTIAL MEIOTIC ENDONUCLEASE 1B (ATEME1B);ESSENTIAL MEIOTIC ENDONUCLEASE 1B (EME1B)
AT2G32020		5.81221	13.5316	1.21917	0.25565	0.996985	R	Acyl-CoA N-acyltransferases (NAT) superfamily protein; FUNCTIONS IN: N-acetyltransferase activity; INVOLVED IN: response to abscisic acid stimulus, metabolic process; LOCATED IN: cellular_component unknown; EXPRESSED IN: stem, cotyledon, hypocotyl, root, stamen; EXPRESSED DURING: 4 anthesis, petal differentiation and expansion stage; CONTAINS InterPro DOMAIN/s: GCN5-related N-acetyltransferase, C…	protein_coding
AT5G50950	FUMARASE 2 (FUM2)	16.5458	38.5149	1.21895	0.04695	0.996985	R	Encodes a fumarase enzyme initially shown to be in the mitochondria through proteomic studies but later shown to be present in the cytosol using an RFP fluorescent protein tag. It appears to be important for the accumulation of fumarate from malate in leaves in the light, and helps to promote nitrogen assimilation under high nitrogen conditions. It does not appear to be necessary for lipid metabo…	protein_coding	FUMARASE 2 (FUM2)
AT3G48990	ACYL-ACTIVATING ENZYME 3 (AAE3)	162.143	375.109	1.21004	0.04275	0.989705	R	Encodes an oxalyl-CoA synthetase and is required for oxalate degradation, for normal seed development, and for defense against an oxalate-producing fungal pathogen.	protein_coding	ACYL-ACTIVATING ENZYME 3 (AAE3)
AT1G45249	ABSCISIC ACID RESPONSIVE ELEMENTS-BINDING FACTOR 2 (ABF2)	8.53614	19.7061	1.20699	0.1021	0.996985	R	Leucine zipper transcription factor that binds to the abscisic acid (ABA)?responsive element (ABRE) motif in the promoter region of ABA-inducible genes. Enhances drought tolerance in vegetative tissues. Required for normal glucose response. Localized in the nucleus. Expressed constitutively in roots, leaf vascular tissues, and hydathodes or in all tissues under stress conditions. It's phosphoryla…	protein_coding	ABSCISIC ACID RESPONSIVE ELEMENTS-BINDING FACTOR 2 (ABF2); (AtABF2)
AT3G53900	URACIL PHOSPHORIBOSYLTRANSFERASE (UPP)	15.634	36.0461	1.20516	0.07075	0.996985	R	Encodes UPP, a plastidial uracil phosphoribosyltransferase (UPRT) involved in uracil salvage. Loss-of-function mutation causes dramatic growth retardation, a pale-green to albino phenotype, abnormal root morphology and chloroplastic disorders.	protein_coding	PYRIMIDINE R (PYRR);URACIL PHOSPHORIBOSYLTRANSFERASE (UPP)
AT4G11210		6.65547	15.3336	1.20408	0.2877	0.996985	R	Disease resistance-responsive (dirigent-like protein) family protein; FUNCTIONS IN: molecular_function unknown; INVOLVED IN: lignan biosynthetic process, defense response; LOCATED IN: endomembrane system; EXPRESSED IN: leaf lamina base, petal, hypocotyl, cauline leaf, root; EXPRESSED DURING: 4 anthesis; CONTAINS InterPro DOMAIN/s: Plant disease resistance response protein (InterPro:IPR004265); BE…	protein_coding
AT1G20440	COLD-REGULATED 47 (COR47)	37.3923	85.6813	1.19624	0.04235	0.982877	R	Belongs to the dehydrin protein family, which contains highly conserved stretches of 7-17 residues that are repetitively scattered in their sequences, the K-, S-, Y- and lysine rich segments. Cold regulated gene, amino acid sequence homology with Group II LEA (late embryogenesis abundant) proteins. Also responds to osmotic stress, ABA, dehydration and inhibits e.coli growth while overexpressed. C…	protein_coding	COLD-REGULATED 47 (COR47); (RD17); (AtCOR47)
AT1G19180	JASMONATE-ZIM-DOMAIN PROTEIN 1 (JAZ1)	39.9175	91.009	1.18899	0.035	0.909319	R	JAZ1 is a nuclear-localized protein involved in jasmonate signaling. JAZ1 transcript levels rise in response to a jasmonate stimulus. JAZ1 can interact with the COI1 F-box subunit of an SCF E3 ubiquitin ligase in a yeast-two-hybrid assay only in the presence of jasmonate-isoleucine (JA-ILE) or coronatine. Application of jasmonate methyl ester to Arabidopsis roots reduces the levels of a JAZ1:GUS …	protein_coding	(TIFY10A);JASMONATE-ZIM-DOMAIN PROTEIN 1 (JAZ1)
AT1G07890	ASCORBATE PEROXIDASE 1 (APX1)	381.497	866.332	1.18325	0.0435	0.994757	R	Encodes a cytosolic ascorbate peroxidase APX1. Ascorbate peroxidases are enzymes that scavenge hydrogen peroxide in plant cells. Eight types of APX have been described for Arabidopsis: three cytosolic (APX1, APX2, APX6), two chloroplastic types (stromal sAPX, thylakoid tAPX), and three microsomal (APX3, APX4, APX5) isoforms. At least part of the induction of heat shock proteins during light stres…	protein_coding	ASCORBATE PEROXIDASE 1 (APX1);MATERNAL EFFECT EMBRYO ARREST 6 (MEE6); (ATAPX01); (ATAPX1); (CS1)
AT4G26520	FRUCTOSE-BISPHOSPHATE ALDOLASE 7 (FBA7)	21.3234	48.3194	1.18017	0.05445	0.996985	R	Aldolase superfamily protein; CONTAINS InterPro DOMAIN/s: Aldolase-type TIM barrel (InterPro:IPR013785), Fructose-bisphosphate aldolase, class-I (InterPro:IPR000741); BEST Arabidopsis thaliana protein match is: Aldolase superfamily protein (TAIR:AT4G26530.2); Has 1807 Blast hits to 1807 proteins in 277 species: Archae - 0; Bacteria - 0; Metazoa - 736; Fungi - 347; Plants - 385; Viruses - 0; Other…	protein_coding	(ATFBA7);FRUCTOSE-BISPHOSPHATE ALDOLASE 7 (FBA7)
AT4G00880		24.051	54.4905	1.17991	0.0733	0.996985	R	SAUR-like auxin-responsive protein family ; CONTAINS InterPro DOMAIN/s: Auxin responsive SAUR protein (InterPro:IPR003676); BEST Arabidopsis thaliana protein match is: SAUR-like auxin-responsive protein family (TAIR:AT2G46690.1); Has 1421 Blast hits to 1407 proteins in 27 species: Archae - 0; Bacteria - 0; Metazoa - 0; Fungi - 0; Plants - 1420; Viruses - 0; Other Eukaryotes - 1 (source: NCBI BLin…	protein_coding
AT1G58360	AMINO ACID PERMEASE 1 (AAP1)	62.5348	140.355	1.16635	0.0399	0.961816	R	Encodes AAP1 (amino acid permease 1), a neutral amino acid transporter expressed in seeds. Functions in amino acid uptake into embryos.	protein_coding	NEUTRAL AMINO ACID TRANSPORTER 2 (NAT2);AMINO ACID PERMEASE 1 (AAP1)
AT4G02460	POSTMEIOTIC SEGREGATION 1 (PMS1)	2.38442	5.3496	1.16579	0.17315	0.996985	R	Encodes a protein similar to PMS1 in yeast, a member of the family of eukaryotic MutL homologs. The protein appears to play a role in DNA mismatch repair and in the suppression of somatic homeologous recombination.	protein_coding	(ATPMS1);POSTMEIOTIC SEGREGATION 1 (PMS1)
AT2G40100	LIGHT HARVESTING COMPLEX PHOTOSYSTEM II (LHCB4.3)	125.863	281.505	1.16131	0.03715	0.929056	R	Lhcb4:3 protein (Lhcb4.3, light harvesting complex of photosystem II	protein_coding	LIGHT HARVESTING COMPLEX PHOTOSYSTEM II (LHCB4.3)
AT3G19290	ABRE BINDING FACTOR 4 (ABF4)	36.2278	80.9714	1.16032	0.05355	0.996985	R	bZIP transcription factor with specificity for abscisic acid-responsive elements (ABRE). Mediate ABA-dependent stress responses.	protein_coding	ABRE BINDING FACTOR 4 (ABF4)
AT1G75750	GAST1 PROTEIN HOMOLOG 1 (GASA1)	387.063	858.655	1.14951	0.0468	0.996985	R	GA-responsive GAST1 protein homolog regulated by BR and GA antagonistically. Possibly involved in cell elongation based on expression data	protein_coding	GAST1 PROTEIN HOMOLOG 1 (GASA1)
AT3G15352	CYTOCHROME C OXIDASE 17 (COX17)	5.1305	11.3589	1.14665	0.4898	0.996985	R	Encodes protein similar to yeast COX17, a copper-binding protein that mediates the delivery of Cu to the mitochondria for the assembly of a functional cytochrome oxidase complex.	protein_coding	CYTOCHROME C OXIDASE 17 (COX17);ARABIDOPSIS THALIANA CYTOCHROME C OXIDASE 17 (ATCOX17)
AT5G43750	PHOTOSYNTHETIC NDH SUBCOMPLEX B 5 (PnsB5)	34.1245	75.3124	1.14208	0.0683	0.996985	R	NAD(P)H dehydrogenase 18 (NDH18); FUNCTIONS IN: molecular_function unknown; INVOLVED IN: response to oxidative stress; LOCATED IN: chloroplast thylakoid membrane, chloroplast; EXPRESSED IN: 22 plant structures; EXPRESSED DURING: 13 growth stages; Has 30201 Blast hits to 17322 proteins in 780 species: Archae - 12; Bacteria - 1396; Metazoa - 17338; Fungi - 3422; Plants - 5037; Viruses - 0; Other Eu…	protein_coding	PHOTOSYNTHETIC NDH SUBCOMPLEX B 5 (PnsB5);NAD(P)H DEHYDROGENASE 18 (NDH18)
AT1G50280		7.26982	15.9458	1.13318	0.13755	0.996985	R	Phototropic-responsive NPH3 family protein; FUNCTIONS IN: signal transducer activity; INVOLVED IN: response to light stimulus; LOCATED IN: cellular_component unknown; EXPRESSED IN: shoot, leaf lamina base, leaf whorl, leaf; EXPRESSED DURING: LP.04 four leaves visible, LP.02 two leaves visible, 4 leaf senescence stage; CONTAINS InterPro DOMAIN/s: NPH3 (InterPro:IPR004249), BTB/POZ fold (InterPro:I…	protein_coding
AT5G52310	LOW-TEMPERATURE-INDUCED 78 (LTI78)	8.8554	19.3864	1.13042	0.07585	0.996985	R	cold regulated gene, the 5' region of cor78 has cis-acting regulatory elements that can impart cold-regulated gene expression	protein_coding	COLD REGULATED 78 (COR78);LOW-TEMPERATURE-INDUCED 78 (LTI78); (LTI140);RESPONSIVE TO DESSICATION 29A (RD29A)
AT5G52450		13.0097	28.4634	1.12952	0.36465	0.996985	R	MATE efflux family protein; FUNCTIONS IN: antiporter activity, drug transmembrane transporter activity, transporter activity; INVOLVED IN: response to nematode; LOCATED IN: plasma membrane, membrane; EXPRESSED IN: 24 plant structures; EXPRESSED DURING: 15 growth stages; CONTAINS InterPro DOMAIN/s: MATE family transporter related protein (InterPro:IPR015521), Multi antimicrobial extrusion protein …	protein_coding
AT5G06860	POLYGALACTURONASE INHIBITING PROTEIN 1 (PGIP1)	27.1511	59.0429	1.12075	0.0634	0.996985	R	Encodes a polygalacturonase inhibiting protein involved in defense response. PGIPs inhibit the function of cell wall pectin degrading enzymes such as those produced by fungal pathogens. PGIP1 is induced by fungal NAection.	protein_coding	POLYGALACTURONASE INHIBITING PROTEIN 1 (PGIP1);POLYGALACTURONASE INHIBITING PROTEIN 1 (ATPGIP1)
AT1G51340		11.7823	25.5333	1.11576	0.0764	0.996985	R	MATE efflux family protein; FUNCTIONS IN: antiporter activity, drug transmembrane transporter activity; INVOLVED IN: drug transmembrane transport, transmembrane transport; LOCATED IN: membrane; EXPRESSED IN: 22 plant structures; EXPRESSED DURING: 12 growth stages; CONTAINS InterPro DOMAIN/s: Multi antimicrobial extrusion protein MatE (InterPro:IPR002528); BEST Arabidopsis thaliana protein match i…	protein_coding
AT4G37980	ELICITOR-ACTIVATED GENE 3-1 (ELI3-1)	37.1934	80.6003	1.11574	0.0482	0.996985	R	elicitor-activated gene 3-1 (ELI3-1); FUNCTIONS IN: oxidoreductase activity, zinc ion binding; INVOLVED IN: response to bacterium, plant-type hypersensitive response; EXPRESSED IN: 20 plant structures; EXPRESSED DURING: 13 growth stages; CONTAINS InterPro DOMAIN/s: GroES-like (InterPro:IPR011032), Polyketide synthase, enoylreductase (InterPro:IPR020843), Alcohol dehydrogenase GroES-like (InterPro…	protein_coding	ELICITOR-ACTIVATED GENE 3-1 (ELI3-1);CINNAMYL-ALCOHOL DEHYDROGENASE 7 (CAD7); (ATCAD7);ELICITOR-ACTIVATED GENE 3 (ELI3)
AT2G14080		0.152848	0.330523	1.11265	1	1	R	Disease resistance protein (TIR-NBS-LRR class) family; FUNCTIONS IN: transmembrane receptor activity, nucleoside-triphosphatase activity, nucleotide binding, ATP binding; INVOLVED IN: signal transduction, apoptosis, defense response, innate immune response; LOCATED IN: intrinsic to membrane, endomembrane system; EXPRESSED IN: 19 plant structures; EXPRESSED DURING: 13 growth stages; CONTAINS Inter…	protein_coding
AT2G38750	ANNEXIN 4 (ANNAT4)	54.2736	117.338	1.11235	0.05095	0.996985	R	Annexins are a family of calcium dependent membrane binding proteins though to be involved in Golgi mediated secretion. This is one of four annexins identified in Arabidopsis.	protein_coding	ANNEXIN 4 (ANNAT4)
AT2G24720	GLUTAMATE RECEPTOR 2.2 (GLR2.2)	0.103436	0.223579	1.11205	1	1	R	member of Putative ligand-gated ion channel subunit family	protein_coding	GLUTAMATE RECEPTOR 2.2 (GLR2.2);GLUTAMATE RECEPTOR 2.2 (ATGLR2.2)
AT4G17380	MUTS-LIKE PROTEIN 4 (MSH4)	1.54993	3.34965	1.11181	0.6802	0.996985	R	Encodes the Arabidopsis homolog of MSH4, a meiosis-specific member of the MutS-homolog family of genes. It is expressed only in floral tissues and only during early meiotic prophase I, preceding the synapsis of homologous chromosomes. It is involved in the early steps of recombination.	protein_coding	MUTS-LIKE PROTEIN 4 (MSH4);MUTS HOMOLOG 4 (MSH4);ARABIDOPSIS MUTS HOMOLOG 4 (ATMSH4)
AT1G11270		0.111511	0.240615	1.10954	1	1	R	F-box and associated interaction domains-containing protein; CONTAINS InterPro DOMAIN/s: F-box domain, cyclin-like (InterPro:IPR001810), F-box domain, Skp2-like (InterPro:IPR022364), F-box associated domain, type 1 (InterPro:IPR006527); BEST Arabidopsis thaliana protein match is: F-box and associated interaction domains-containing protein (TAIR:AT2G34280.1); Has 1191 Blast hits to 1176 proteins i…	protein_coding
AT5G52250	REPRESSOR OF UV-B PHOTOMORPHOGENESIS 1 (RUP1)	0.442103	0.953908	1.10947	1	1	R	Encodes a transducin protein whose gene expression is induced by UV-B. This induction is reduced in hy5 mutant and may be a target of HY5 during UV-B response. Functions as a repressor of UV-B signaling.	protein_coding	EARLY FLOWERING BY OVEREXPRESSION 1 (EFO1);REPRESSOR OF UV-B PHOTOMORPHOGENESIS 1 (RUP1)
AT4G28140		0.379331	0.818071	1.10877	1	1	R	encodes a member of the DREB subfamily A-6 of ERF/AP2 transcription factor family. The protein contains one AP2 domain. There are 8 members in this subfamily including RAP2.4.	protein_coding
AT1G79180	MYB DOMAIN PROTEIN 63 (MYB63)	1.12286	2.42055	1.10816	0.45835	0.996985	R	Member of the R2R3 factor gene family.	protein_coding	MYB DOMAIN PROTEIN 63 (MYB63);MYB DOMAIN PROTEIN 63 (AtMYB63)
AT1G12610	DWARF AND DELAYED FLOWERING 1 (DDF1)	0.146121	0.314939	1.10791	1	1	R	Encodes a member of the DREB subfamily A-1 of ERF/AP2 transcription factor family (DDF1). The protein contains one AP2 domain. There are six members in this subfamily, including CBF1, CBF2, and CBF3. Overexpression of this gene results in delayed flowering and dwarfism, reduction of gibberellic acid biosynthesis, and increased tolerance to high levels of salt. This gene is expressed in all tissue…	protein_coding	DWARF AND DELAYED FLOWERING 1 (DDF1)
AT2G01940	SHOOT GRAVITROPISM 5 (SGR5)	5.16406	11.1155	1.106	0.16075	0.996985	R	May be involved in an early event in shoot gravitropism such as gravity perception and/or a signaling process subsequent to amyloplast sedimentation as a putative transcription factor in gravity-perceptive cells.	protein_coding	SHOOT GRAVITROPISM 5 (SGR5);ARABIDOPSIS THALIANA INDETERMINATE(ID)-DOMAIN 15 (ATIDD15)
AT2G46510	ABA-INDUCIBLE BHLH-TYPE TRANSCRIPTION FACTOR (AIB)	7.44936	16.0315	1.10572	0.10185	0.996985	R	Encodes a nuclear localized BLH domain containing transcriptional activator involved in response to ABA. Overexpression confers enhanced ABA responsiveness while loss of function mutants are ABA sensitive.	protein_coding	ABA-INDUCIBLE BHLH-TYPE TRANSCRIPTION FACTOR (AIB);ABA-INDUCIBLE BHLH-TYPE TRANSCRIPTION FACTOR (ATAIB)
AT5G04140	GLUTAMATE SYNTHASE 1 (GLU1)	181.198	389.089	1.10253	0.10715	0.996985	R	Encodes a gene whose sequence is similar to ferredoxin dependent glutamate synthase (Fd-GOGAT). Expression in leaves is induced by light and sucrose. Proposed to be involved in photorespiration and nitrogen assimilation.	protein_coding	GLUTAMATE SYNTHASE 1 (GLU1);FERREDOXIN-DEPENDENT GLUTAMATE SYNTHASE (FD-GOGAT); (GLUS);FERREDOXIN-DEPENDENT GLUTAMATE SYNTHASE 1 (GLS1)
AT2G03300		0.291834	0.626222	1.10153	1	1	R	Toll-Interleukin-Resistance (TIR) domain family protein; FUNCTIONS IN: transmembrane receptor activity; INVOLVED IN: signal transduction, defense response, innate immune response; LOCATED IN: intrinsic to membrane; CONTAINS InterPro DOMAIN/s: Toll-Interleukin receptor (InterPro:IPR000157); BEST Arabidopsis thaliana protein match is: Toll-Interleukin-Resistance (TIR) domain family protein (TAIR:AT…	protein_coding
AT4G11280	1-AMINOCYCLOPROPANE-1-CARBOXYLIC ACID (ACC) SYNTHASE 6 (ACS6)	23.9347	51.3204	1.10043	0.06005	0.996985	R	encodes a a member of the 1-aminocyclopropane-1-carboxylate (ACC) synthase (S-adenosyl-L-methionine methylthioadenosine-lyase, EC 4.4.1.14) gene family	protein_coding	(ATACS6);1-AMINOCYCLOPROPANE-1-CARBOXYLIC ACID (ACC) SYNTHASE 6 (ACS6)
AT1G15010		3.14188	6.73029	1.09904	0.44175	0.996985	R	unknown protein; BEST Arabidopsis thaliana protein match is: unknown protein (TAIR:AT2G01300.1); Has 71 Blast hits to 71 proteins in 13 species: Archae - 0; Bacteria - 2; Metazoa - 0; Fungi - 0; Plants - 69; Viruses - 0; Other Eukaryotes - 0 (source: NCBI BLink).	protein_coding
AT4G13790		1.12576	2.40964	1.09792	0.5586	0.996985	R	SAUR-like auxin-responsive protein family ; CONTAINS InterPro DOMAIN/s: Auxin responsive SAUR protein (InterPro:IPR003676); BEST Arabidopsis thaliana protein match is: SAUR-like auxin-responsive protein family (TAIR:AT4G38850.1); Has 1202 Blast hits to 1187 proteins in 28 species: Archae - 0; Bacteria - 0; Metazoa - 0; Fungi - 0; Plants - 1201; Viruses - 0; Other Eukaryotes - 1 (source: NCBI BLin…	protein_coding
AT5G40020		9.78884	20.8968	1.09407	0.1792	0.996985	R	Pathogenesis-related thaumatin superfamily protein; FUNCTIONS IN: molecular_function unknown; INVOLVED IN: response to other organism; LOCATED IN: endomembrane system; EXPRESSED IN: 13 plant structures; EXPRESSED DURING: 6 growth stages; CONTAINS InterPro DOMAIN/s: Thaumatin, pathogenesis-related (InterPro:IPR001938); BEST Arabidopsis thaliana protein match is: Pathogenesis-related thaumatin supe…	protein_coding
AT3G23230	TRANSCRIPTIONAL REGULATOR OF DEFENSE RESPONSE 1 (TDR1)	0.99663	2.12552	1.09269	1	1	R	encodes a member of the ERF (ethylene response factor) subfamily B-3 of ERF/AP2 transcription factor family. The protein contains one AP2 domain. There are 18 members in this subfamily including ATERF-1, ATERF-2, AND ATERF-5.	protein_coding	TRANSCRIPTIONAL REGULATOR OF DEFENSE RESPONSE 1 (TDR1); (ATERF98);ETHYLENE RESPONSE FACTOR 98 (ERF98); (ATTDR1)
AT1G75800		105.015	223.656	1.09069	0.0542	0.996985	R	Pathogenesis-related thaumatin superfamily protein; FUNCTIONS IN: molecular_function unknown; INVOLVED IN: response to other organism; LOCATED IN: endomembrane system; EXPRESSED IN: 22 plant structures; EXPRESSED DURING: 13 growth stages; CONTAINS InterPro DOMAIN/s: Thaumatin, conserved site (InterPro:IPR017949), Thaumatin, pathogenesis-related (InterPro:IPR001938); BEST Arabidopsis thaliana prot…	protein_coding
AT1G74310	HEAT SHOCK PROTEIN 101 (HSP101)	11.7442	25.0031	1.09016	0.0734	0.996985	R	Encodes ClpB1, which belongs to the Casein lytic proteinase/heat shock protein 100 (Clp/Hsp100) family. Involved in refolding of proteins which form aggregates under heat stress. Also known as AtHsp101. AtHsp101 is a cytosolic heat shock protein required for acclimation to high temperature.	protein_coding	HEAT SHOCK PROTEIN 101 (ATHSP101); (HOT1);HEAT SHOCK PROTEIN 101 (HSP101)
AT1G69040	ACT DOMAIN REPEAT 4 (ACR4)	16.5412	35.2155	1.09015	0.0749	0.996985	R	ACT-domain containing protein involved in feedback regulation of amino acid metabolism	protein_coding	ACT DOMAIN REPEAT 4 (ACR4)
AT1G77000	(SKP2B)	11.8424	25.2095	1.09001	0.1058	0.996985	R	AtSKP2;2 is a homolog of human SKP2, the human F-box protein that recruits E2F1. Contains an F-box motif at the N-terminal region and a C-terminal Leu-rich repeat domain. Forms part of an E3-ubiquitin-ligase SCF (Skp1, cullin, F-box) complex and recruits phosphorylated AtE2Fc, a transcriptional factor that might play a role in cell division and during the transition from skotomorphogenesis to pho…	protein_coding	(SKP2B);ARABIDOPSIS HOMOLOG OF HOMOLOG OF HUMAN SKP2 2 (ATSKP2;2)
AT4G15210	BETA-AMYLASE 5 (BAM5)	62.387	132.799	1.08993	0.05085	0.996985	R	cytosolic beta-amylase expressed in rosette leaves and inducible by sugar. RAM1 mutants have reduced beta amylase in leaves and stems.	protein_coding	(AT-BETA-AMY);ARABIDOPSIS THALIANA BETA-AMYLASE (ATBETA-AMY);REDUCED BETA AMYLASE 1 (RAM1);BETA-AMYLASE 5 (BAM5); (BMY1)
AT4G29080	PHYTOCHROME-ASSOCIATED PROTEIN 2 (PAP2)	73.9577	157.228	1.08809	0.0559	0.996985	R	phytochrome-associated protein 2 (PAP2)	protein_coding	INDOLE-3-ACETIC ACID INDUCIBLE 27 (IAA27);PHYTOCHROME-ASSOCIATED PROTEIN 2 (PAP2)
AT3G06370	SODIUM HYDROGEN EXCHANGER 4 (NHX4)	1.97064	4.18683	1.08719	0.28	0.996985	R	member of Sodium proton exchanger family	protein_coding	(ATNHX4);SODIUM HYDROGEN EXCHANGER 4 (NHX4)
AT1G07640	(OBP2)	9.04926	19.185	1.08411	0.133	0.996985	R	A member of the DOF transcription factors. Prominently expressed in the phloem of leaves and other organs. Expression is induced by wounding, MeJA and insect feeding. Upregulates glucosinolate biosynthesis.	protein_coding	(OBP2)
AT5G35220	ETHYLENE-DEPENDENT GRAVITROPISM-DEFICIENT AND YELLOW-GREEN 1 (EGY1)	13.9054	29.4347	1.08187	0.0818	0.996985	R	Membrane-associated and ATP-independent metalloprotease; EGY1 protein contains eight trans-membrane domains at its C-terminus, and carries out beta-casein degradation in an ATP-independent manner. EGY1 is required for development of both thylakoid grana and a well-organized lamellae system in chloroplast. Additionally, EGY1 is required for the accumulation of chlorophyll and chlorophyll a/b bindi…	protein_coding	ETHYLENE-DEPENDENT GRAVITROPISM-DEFICIENT AND YELLOW-GREEN 1 (EGY1)
AT2G38170	CATION EXCHANGER 1 (CAX1)	134.153	283.44	1.07916	0.0578	0.996985	R	Encodes a high affinity vacuolar calcium antiporter. The residue His 338 is critical to Ca2+ transport activity. Disruption of CAX1 reduces manganese and zinc of shoot tissue and results in a decrease in the activity of vacuolar V-type proton ATPase.	protein_coding	CATION EXCHANGER 1 (CAX1); (ATCAX1);RARE COLD INDUCIBLE 4 (RCI4)
AT5G54230	MYB DOMAIN PROTEIN 49 (MYB49)	3.22463	6.80777	1.07805	0.3208	0.996985	R	Encodes a putative transcription factor (MYB49).	protein_coding	MYB DOMAIN PROTEIN 49 (AtMYB49);MYB DOMAIN PROTEIN 49 (MYB49)
AT4G14030	SELENIUM-BINDING PROTEIN 1 (SBP1)	80.9874	170.874	1.07716	0.0572	0.996985	R	selenium-binding protein 1 (SBP1); FUNCTIONS IN: selenium binding; INVOLVED IN: response to cadmium ion, response to hydrogen peroxide, cellular response to selenium ion, sulfate assimilation; LOCATED IN: cellular_component unknown; EXPRESSED IN: guard cell, cultured cell, leaf; EXPRESSED DURING: seedling growth; CONTAINS InterPro DOMAIN/s: Cytochrome cd1-nitrite reductase-like, C-terminal haem d…	protein_coding	SELENIUM-BINDING PROTEIN 1 (SBP1)
AT5G54170		24.4511	51.569	1.0766	0.06745	0.996985	R	Polyketide cyclase/dehydrase and lipid transport superfamily protein; CONTAINS InterPro DOMAIN/s: Lipid-binding START (InterPro:IPR002913); BEST Arabidopsis thaliana protein match is: Polyketide cyclase/dehydrase and lipid transport superfamily protein (TAIR:AT1G64720.1); Has 30201 Blast hits to 17322 proteins in 780 species: Archae - 12; Bacteria - 1396; Metazoa - 17338; Fungi - 3422; Plants - 5…	protein_coding
AT5G37260	REVEILLE 2 (RVE2)	82.7859	174.137	1.07277	0.06425	0.996985	R	Encodes a MYB family transcription factor Circadian 1 (CIR1). Involved in circadian regulation in Arabidopsis.	protein_coding	REVEILLE 2 (RVE2);CIRCADIAN 1 (CIR1)
AT1G30040	GIBBERELLIN 2-OXIDASE (GA2OX2)	11.6113	24.3436	1.06801	0.1149	0.996985	R	Encodes a gibberellin 2-oxidase that acts on C-19 gibberellins. AtGA2OX2 expression is responsive to cytokinin and KNOX activities.	protein_coding	GIBBERELLIN 2-OXIDASE (ATGA2OX2);GIBBERELLIN 2-OXIDASE (GA2OX2);GIBBERELLIN 2-OXIDASE 2 (GA2OX2)
AT2G39770	CYTOKINESIS DEFECTIVE 1 (CYT1)	204.15	427.613	1.06668	0.0627	0.996985	R	Encodes a GDP-mannose pyrophosphorylase/ mannose-1-pyrophosphatase. This enzyme provides GDP-mannose, which is used for cell wall carbohydrate biosynthesis and protein glycosylation as well as for ascorbate (vitamin C) biosynthesis. Mutations in this gene confer hypersensitivity to NH4+.	protein_coding	CYTOKINESIS DEFECTIVE 1 (CYT1);VITAMIN C DEFECTIVE 1 (VTC1);GDP-MANNOSE PYROPHOSPHORYLASE 1 (GMP1);EMBRYO DEFECTIVE 101 (EMB101);SENSITIVE TO OZONE 1 (SOZ1)
AT5G42650	ALLENE OXIDE SYNTHASE (AOS)	15.793	33.0454	1.06516	0.08645	0.996985	R	Encodes a member of the cytochrome p450 CYP74 gene family that functions as an allene oxide synthase. This enzyme catalyzes dehydration of the hydroperoxide to an unstable allene oxide in the JA biosynthetic pathway. It shows a dual catalytic activity, the major one being a 13-AOS but also expressing a 9-AOS activity.	protein_coding	ALLENE OXIDE SYNTHASE (AOS);DELAYED DEHISCENCE 2 (DDE2);CYTOCHROME P450 74A (CYP74A)
AT3G12890	ACTIVATOR OF SPOMIN::LUC2 (ASML2)	2.77832	5.80901	1.06408	0.3848	0.996985	R	Encodes a protein belonging to a class of CCT (CONSTANS, CONSTANS-like, TOC1) domain proteins. The protein contains a 43 amino acid-long sequence with high homology to the CCT domain but does not have any B-box or GATA-type zinc finger domains. Functions as a transcriptional activator and regulates the expression of at least a subset of sugar-inducible genes.	protein_coding	ACTIVATOR OF SPOMIN::LUC2 (ASML2)
AT1G64360		6.52697	13.6413	1.0635	0.3558	0.996985	R	unknown protein; Has 6 Blast hits to 6 proteins in 2 species: Archae - 0; Bacteria - 0; Metazoa - 0; Fungi - 0; Plants - 6; Viruses - 0; Other Eukaryotes - 0 (source: NCBI BLink).	protein_coding
AT3G13110	SERINE ACETYLTRANSFERASE 2;2 (SERAT2;2)	58.6628	122.294	1.05984	0.0618	0.996985	R	Encodes a mitochondrial serine O-acetyltransferase involved in sulfur assimilation and cysteine biosynthesis. Expressed in the vascular system.	protein_coding	SERINE ACETYLTRANSFERASE 2;2 (ATSERAT2;2);SERINE ACETYLTRANSFERASE-1 (SAT-1);SERINE ACETYLTRANSFERASE 2;2 (SERAT2;2);SERINE ACETYLTRANSFERASE 3 (SAT3);SERINE ACETYLTRANSFERASE-MITOCHONDRIAL (SAT-M);SERINE ACETYLTRANSFERASE A (SAT-A)
AT1G79440	ALDEHYDE DEHYDROGENASE 5F1 (ALDH5F1)	34.5471	72.003	1.05949	0.0626	0.996985	R	Encodes a mitochondrial succinic semialdehyde dehydrogenase (SSADH). Nomenclature according to Kirch, et al (2004).	protein_coding	SUCCINIC SEMIALDEHYDE DEHYDROGENASE 1 (SSADH1);SUCCINIC SEMIALDEHYDE DEHYDROGENASE (SSADH);ENLARGED FIL EXPRESSION DOMAIN 1 (ENF1);ALDEHYDE DEHYDROGENASE 5F1 (ALDH5F1)
AT5G61410	D-RIBULOSE-5-PHOSPHATE-3-EPIMERASE (RPE)	155.487	320.922	1.04543	0.0619	0.996985	R	Arabidopsis thaliana ribulose-5-phosphate-3-epimerase mRNA	protein_coding	D-RIBULOSE-5-PHOSPHATE-3-EPIMERASE (RPE);EMBRYO DEFECTIVE 2728 (emb2728)
AT5G38430	RUBISCO SMALL SUBUNIT 1B (RBCS1B)	1280.7	2637.58	1.04228	0.1226	0.996985	R	Encodes a member of the Rubisco small subunit (RBCS) multigene family: RBCS1A (At1g67090), RBCS1B (At5g38430), RBCS2B (At5g38420), and RBCS3B (At5g38410).	protein_coding	RUBISCO SMALL SUBUNIT 1B (RBCS1B)
AT1G48030	MITOCHONDRIAL LIPOAMIDE DEHYDROGENASE 1 (mtLPD1)	92.2453	188.662	1.03226	0.06045	0.996985	R	Encodes a mitochondrial lipoamide dehydrogenase whose expression is induced by light.	protein_coding	MITOCHONDRIAL LIPOAMIDE DEHYDROGENASE 1 (mtLPD1)
AT2G37220		566.978	1158.81	1.03128	0.1059	0.996985	R	Encodes a chloroplast RNA binding protein. A substrate of the type III effector HopU1 (mono-ADP-ribosyltransferase). Protein is tyrosine-phosphorylated and its phosphorylation state is modulated in response to ABA in Arabidopsis thaliana seeds.	protein_coding
AT5G56550	OXIDATIVE STRESS 3 (OXS3)	26.2101	53.5308	1.03025	0.11235	0.996985	R	Encodes OXIDATIVE STRESS 3 (OXS3)&#65292; involved in tolerance to heavy metals and oxidative stress.	protein_coding	OXIDATIVE STRESS 3 (ATOXS3);OXIDATIVE STRESS 3 (OXS3)
AT5G66400	RESPONSIVE TO ABA 18 (RAB18)	31.5664	64.082	1.02153	0.0958	0.996985	R	Belongs to the dehydrin protein family, which contains highly conserved stretches of 7-17 residues that are repetitively scattered in their sequences, the K-, S-, Y- and lysine rich segments. ABA- and drought-induced glycine-rice dehydrin protein. The ABA-induced expression of RAB18 was reduced following ACC application, indicating that ethylene inhibits the ABA signaling pathway. RAB18 is also e…	protein_coding	ARABIDOPSIS THALIANA DROUGHT-INDUCED 8 (ATDI8);RESPONSIVE TO ABA 18 (RAB18)
AT2G33590		12.5769	25.4907	1.01919	0.1219	0.996985	R	NAD(P)-binding Rossmann-fold superfamily protein; FUNCTIONS IN: coenzyme binding, binding, cinnamoyl-CoA reductase activity, catalytic activity; INVOLVED IN: response to cadmium ion, lignin biosynthetic process; LOCATED IN: cellular_component unknown; EXPRESSED IN: 23 plant structures; EXPRESSED DURING: 13 growth stages; CONTAINS InterPro DOMAIN/s: NAD-dependent epimerase/dehydratase (InterPro:IP…	protein_coding
AT5G06100	MYB DOMAIN PROTEIN 33 (MYB33)	8.97474	18.1505	1.01607	0.13015	0.996985	R	Encodes a member of the myb family of transcription factors (MYB33), contains Pfam profile: PF00249 myb DNA-binding domain. Double mutants with MYB65 are male sterile- anthers are small, pollen development is defective. Spatial expression appears to be under the control of miR159, contains a target site for this micro RNA. When the target site is mutated , expression is detected in leaves, roots,…	protein_coding	(ATMYB33);MYB DOMAIN PROTEIN 33 (MYB33)
AT1G72860		1.22001	2.46507	1.01474	0.26975	0.996985	R	Disease resistance protein (TIR-NBS-LRR class) family; FUNCTIONS IN: transmembrane receptor activity, ATP binding; INVOLVED IN: signal transduction, apoptosis, defense response, innate immune response; LOCATED IN: intrinsic to membrane; EXPRESSED IN: stem, leaf; CONTAINS InterPro DOMAIN/s: NB-ARC (InterPro:IPR002182), Leucine-rich repeat (InterPro:IPR001611), Disease resistance protein (InterPro:…	protein_coding
AT2G41010	CALMODULIN (CAM)-BINDING PROTEIN OF 25 KDA (CAMBP25)	2.73731	5.52687	1.0137	0.4027	0.996985	R	Encodes a novel calmodulin binding protein whose gene expression is induced by dehydration and ionic (salt) and non-ionic (mannitol) osmotic stress. Lines over-expressing this gene are more sensitive and anti-sense lines are more tolerant to osmotic stress, suggesting this gene may be a negative regulator of response to osmotic stress.	protein_coding	CALMODULIN (CAM)-BINDING PROTEIN OF 25 KDA (CAMBP25);CALMODULIN (CAM)-BINDING PROTEIN OF 25 KDA (ATCAMBP25)
AT4G25480	DEHYDRATION RESPONSE ELEMENT B1A (DREB1A)	1.42454	2.87565	1.01339	0.48535	0.996985	R	encodes a member of the DREB subfamily A-1 of ERF/AP2 transcription factor family (CBF3). The protein contains one AP2 domain. There are six members in this subfamily, including CBF1, CBF2, and CBF3. This gene is involved in response to low temperature and abscisic acid.	protein_coding	DEHYDRATION RESPONSE ELEMENT B1A (DREB1A); (ATCBF3);C-REPEAT BINDING FACTOR 3 (CBF3)
AT5G16970	ALKENAL REDUCTASE (AER)	46.9232	94.4905	1.00987	0.0801	0.996985	R	encodes a 2-alkenal reductase (EC 1.3.1.74), plays a key role in the detoxification of reactive carbonyls	protein_coding	ALKENAL REDUCTASE (AER);ALKENAL REDUCTASE (AT-AER)
AT1G70940	PIN-FORMED 3 (PIN3)	36.9614	74.3152	1.00764	0.0728	0.996985	R	A regulator of auxin efflux and involved in differential growth. PIN3 is expressed in gravity-sensing tissues, with PIN3 protein accumulating predominantly at the lateral cell surface. PIN3 localizes to the plasma membrane and to vesicles. In roots, PIN3 is expressed without pronounced polarity in tiers two and three of the columella cells, at the basal side of vascular cells, and to the lateral …	protein_coding	ARABIDOPSIS PIN-FORMED 3 (ATPIN3);PIN-FORMED 3 (PIN3)
AT5G25370	PHOSPHOLIPASE D ALPHA 3 (PLDALPHA3)	1.22686	2.46197	1.00484	0.3757	0.996985	R	member of C2-PLD subfamily. Analyses on the gene structures/sequences, overall amino acid sequences, and domain structures indicate that PLDalpha3 is most closely related to other two PLDalphas than to other PLDs. Phylogenetic analysis has not identified a true ortholog for PLDalpha3. Involved in hyperosmotic response.	protein_coding	PHOSPHOLIPASE D ALPHA 3 (PLDALPHA3)
AT4G12000		3.05476	6.12062	1.00262	0.32055	0.996985	R	SNARE associated Golgi protein family; CONTAINS InterPro DOMAIN/s: SNARE associated Golgi protein (InterPro:IPR015414); BEST Arabidopsis thaliana protein match is: SNARE associated Golgi protein family (TAIR:AT4G22850.1); Has 1565 Blast hits to 1562 proteins in 407 species: Archae - 8; Bacteria - 720; Metazoa - 121; Fungi - 35; Plants - 266; Viruses - 0; Other Eukaryotes - 415 (source: NCBI BLink…	protein_coding
AT5G06870	POLYGALACTURONASE INHIBITING PROTEIN 2 (PGIP2)	3.72139	7.45089	1.00157	0.32055	0.996985	R	Encodes a polygalacturonase inhibiting protein involved in plant defense response. PGIPs inhibit the activity of pectin degrading enzymes such as those produced by fungal pathogens. PGIP2 is induced by fungal NAection and methyl jasmonate.	protein_coding	POLYGALACTURONASE INHIBITING PROTEIN 2 (PGIP2);ARABIDOPSIS POLYGALACTURONASE INHIBITING PROTEIN 2 (ATPGIP2)
AT5G20150	SPX DOMAIN GENE 1 (SPX1)	2.01951	4.04202	1.00107	0.4216	0.996985	R	Expression is upregulated in the shoot of cax1/cax3 mutant.	protein_coding	SPX DOMAIN GENE 1 (SPX1);ARABIDOPSIS THALIANA SPX DOMAIN GENE 1 (ATSPX1)
AT2G26640	3-KETOACYL-COA SYNTHASE 11 (KCS11)	10.9825	21.9741	1.0006	0.3698	0.996985	R	Encodes KCS11, a member of the 3-ketoacyl-CoA synthase family involved in the biosynthesis of VLCFA (very long chain fatty acids).	protein_coding	3-KETOACYL-COA SYNTHASE 11 (KCS11)
AT1G19570	DEHYDROASCORBATE REDUCTASE (DHAR1)	170.878	341.815	1.00025	0.0695	0.996985	R	Encodes a member of the dehydroascorbate reductase gene family. Critical for a mutualistic symbiosis between the host Arabidopsis and the root colonizing fungus Piriformospora indica.	protein_coding	DEHYDROASCORBATE REDUCTASE (DHAR1); (ATDHAR1);DEHYDROASCORBATE REDUCTASE 5 (DHAR5)
Abbreviation
C	Generated through Cuffdiff
R	two-fold difference between FPKM values
FPKM	fragments per kilobase of transcript per million mapped reads
NA	Not Applicable

## Sheet: Apo-1_DOWN
Arabidopsis homologues of the stress-genes down-regulated in the apomictic Boechera Apo-1
Arabidopsis Locus ID	Locus Name	Sex-1 FPKM	Apo-1 FPKM	Log2 Fold-Change in Apo-1	p_value	q_value	Analysis - Method	Gene Model Description	Gene Model Type	All Gene Symbols
AT3G25010	RECEPTOR LIKE PROTEIN 41 (RLP41)	2.49048	0	NA	0.0001	0.0246132	C	Encodes a ferric chelate reductase whose transcription is regulated by FIT1. Expressed in the root, shoot, flower and cotyledon.	protein_coding	FERRIC REDUCTION OXIDASE 3 (FRO3)
AT5G06290	2-CYSTEINE PEROXIREDOXIN B (2-Cys Prx B)	4.61673	0	NA	5e-05	0.0153328	C	receptor like protein 40 (RLP40); INVOLVED IN: signal transduction; LOCATED IN: endomembrane system; EXPRESSED IN: stem, sepal, leaf, stamen; EXPRESSED DURING: LP.04 four leaves visible, 4 anthesis, petal differentiation and expansion stage; CONTAINS InterPro DOMAIN/s: Leucine-rich repeat, typical subtype (InterPro:IPR003591), Leucine-rich repeat (InterPro:IPR001611); BEST Arabidopsis thaliana pr…	protein_coding	RECEPTOR LIKE PROTEIN 40 (RLP40);RECEPTOR LIKE PROTEIN 40 (ATRLP40)
AT2G14580	BASIC PATHOGENESIS-RELATED PROTEIN 1 (PRB1)	53.4531	0.536668	-6.6381	0.1914	0.996985	R	pathogenesis related protein, encodes a basic PR1-like protein. Expresses in flowers, roots, and not in leaves and responses to ethylene and methyl jasmonate. Salicylic acid represses gene expression.	protein_coding	BASIC PATHOGENESIS-RELATED PROTEIN 1 (PRB1);BASIC PATHOGENESIS-RELATED PROTEIN 1 (ATPRB1)
AT4G12490		171.209	2.50991	-6.09198	0.01155	0.551159	R	Bifunctional inhibitor/lipid-transfer protein/seed storage 2S albumin superfamily protein; CONTAINS InterPro DOMAIN/s: Bifunctional inhibitor/plant lipid transfer protein/seed storage (InterPro:IPR016140), Plant lipid transfer protein/seed storage/trypsin-alpha amylase inhibitor (InterPro:IPR003612), Plant lipid transfer protein/hydrophobic protein, helical domain (InterPro:IPR013770); BEST Arabi…	protein_coding
AT5G01540	LECTIN RECEPTOR KINASE A4.1 (LECRKA4.1)	0.00133902	3.38749e-05	-5.30482	1	1	R	Encodes LecRKA4.1, a member of the lectin receptor kinase subfamily A4 (LecRKA4.1 At5g01540; LecRKA4.2 At5g01550; LecRKA4.3 At5g01560). Together with other members of the subfamily, functions redundantly in the negative regulation of ABA response in seed germination.	protein_coding	LECTIN RECEPTOR KINASE A4.1 (LECRKA4.1)
AT3G24900	RECEPTOR LIKE PROTEIN 39 (RLP39)	1.99602	0.0582995	-5.0975	0.2464	0.996985	R	receptor like protein 39 (RLP39); INVOLVED IN: signal transduction, defense response; LOCATED IN: endomembrane system; EXPRESSED IN: 11 plant structures; EXPRESSED DURING: 10 growth stages; CONTAINS InterPro DOMAIN/s: Leucine-rich repeat, typical subtype (InterPro:IPR003591), Leucine-rich repeat (InterPro:IPR001611); BEST Arabidopsis thaliana protein match is: receptor like protein 41 (TAIR:AT3G2…	protein_coding	RECEPTOR LIKE PROTEIN 39 (RLP39);RECEPTOR LIKE PROTEIN 39 (AtRLP39)
AT5G55450		206.251	6.14502	-5.06884	0.00065	0.092816	R	Bifunctional inhibitor/lipid-transfer protein/seed storage 2S albumin superfamily protein; FUNCTIONS IN: lipid binding; INVOLVED IN: response to other organism, lipid transport; LOCATED IN: endomembrane system; EXPRESSED IN: 15 plant structures; EXPRESSED DURING: 13 growth stages; CONTAINS InterPro DOMAIN/s: Bifunctional inhibitor/plant lipid transfer protein/seed storage (InterPro:IPR016140), Pl…	protein_coding
AT2G46970	PHYTOCHROME INTERACTING FACTOR 3-LIKE 1 (PIL1)	7.06805	0.211892	-5.05991	0.1914	0.996985	R	encodes a novel Myc-related bHLH transcription factor, which physically associated with APRR1/TOC1 and is a member of PIF3 transcription factor family.	protein_coding	PHYTOCHROME INTERACTING FACTOR 3-LIKE 1 (PIL1)
AT2G14610	PATHOGENESIS-RELATED GENE 1 (PR1)	14.819	0.475626	-4.96148	0.1914	0.996985	R	PR1 gene expression is induced in response to a variety of pathogens. It is a useful molecular marker for the SAR response. Though the Genbank record for the cDNA associated to this gene is called 'PR-1-like', the sequence actually corresponds to PR1. Expression of this gene is salicylic-acid responsive.	protein_coding	PATHOGENESIS-RELATED GENE 1 (PR1);PATHOGENESIS-RELATED GENE 1 (ATPR1);PATHOGENESIS-RELATED GENE 1 (PR 1)
AT4G10270		31.2987	1.3208	-4.56662	0.25205	0.996985	R	Wound-responsive family protein; CONTAINS InterPro DOMAIN/s: Protein of unknown function wound-induced (InterPro:IPR022251); BEST Arabidopsis thaliana protein match is: Wound-responsive family protein (TAIR:AT4G10265.1); Has 183 Blast hits to 182 proteins in 16 species: Archae - 0; Bacteria - 0; Metazoa - 0; Fungi - 0; Plants - 183; Viruses - 0; Other Eukaryotes - 0 (source: NCBI BLink).	protein_coding
AT3G57260	BETA-1,3-GLUCANASE 2 (BGL2)	9.33896	0.397554	-4.55404	0.13715	0.996985	R	beta 1,3-glucanase	protein_coding	BETA-1,3-GLUCANASE 2 (BGL2);PATHOGENESIS-RELATED PROTEIN 2 (PR2); (AtPR2);PATHOGENESIS-RELATED PROTEIN 2 (PR-2);BETA-1,3-GLUCANASE 2 (BG2)
AT3G57240	BETA-1,3-GLUCANASE 3 (BG3)	107.034	4.989	-4.42317	0.00155	0.167597	R	encodes a member of glycosyl hydrolase family 17	protein_coding	BETA-1,3-GLUCANASE 3 (BG3)
AT1G68765	INFLORESCENCE DEFICIENT IN ABSCISSION (IDA)	7.33105	0.373905	-4.29328	0.25	0.996985	R	Encodes a small protein of 77 amino acids. Loss of function mutations are defective in the process of ethylene independent floral organ abscission. Although the mutants have a normal appearing abscission zone, the floral organs do not abscisce. The peptide appears to be secreted and may function as a ligand. Arabidopsis 35S:IDA lines constitutively overexpressing IDA exhibit earlier abscission of…	protein_coding	INFLORESCENCE DEFICIENT IN ABSCISSION (IDA)
AT1G08090	NITRATE TRANSPORTER 2:1 (NRT2:1)	1.62127	0.0833738	-4.28139	0.25005	0.996985	R	High-affinity nitrate transporter. Up-regulated by nitrate. Functions as a repressor of lateral root initiation independently of nitrate uptake.	protein_coding	NITRATE TRANSPORTER 2:1 (ATNRT2:1);NITRATE TRANSPORTER 2 (NRT2); (NRT2;1AT);NITRATE TRANSPORTER 2:1 (NRT2:1);LATERAL ROOT INITIATION 1 (LIN1);NITRATE TRANSPORTER 2.1 (ATNRT2.1);NITRATE TRANSPORTER 2.1 (NRT2.1); (ACH1)
AT4G22880	LEUCOANTHOCYANIDIN DIOXYGENASE (LDOX)	73.6165	4.38089	-4.07073	0.0005	0.0813304	R	encodes leucoanthocyanidin dioxygenase, which is involved in proanthocyanin biosynthesis. Mutant analysis suggests that this gene is also involved in vacuole formation.	protein_coding	LEUCOANTHOCYANIDIN DIOXYGENASE (LDOX);ANTHOCYANIDIN SYNTHASE (ANS); (TT18);TANNIN DEFICIENT SEED 4 (TDS4)
AT5G22410	ROOT HAIR SPECIFIC 18 (RHS18)	4.21653	0.25986	-4.02025	0.193	0.996985	R	root hair specific 18 (RHS18); FUNCTIONS IN: peroxidase activity, heme binding; INVOLVED IN: oxidation reduction, response to oxidative stress; LOCATED IN: endomembrane system; EXPRESSED IN: root hair, root, synergid; CONTAINS InterPro DOMAIN/s: Haem peroxidase (InterPro:IPR010255), Plant peroxidase (InterPro:IPR000823), Peroxidases heam-ligand binding site (InterPro:IPR019793), Peroxidase, activ…	protein_coding	ROOT HAIR SPECIFIC 18 (RHS18)
AT4G10265		7.88996	0.495406	-3.99333	0.2552	0.996985	R	Wound-responsive family protein; CONTAINS InterPro DOMAIN/s: Protein of unknown function wound-induced (InterPro:IPR022251); BEST Arabidopsis thaliana protein match is: Wound-responsive family protein (TAIR:AT4G10270.1); Has 164 Blast hits to 163 proteins in 16 species: Archae - 0; Bacteria - 0; Metazoa - 0; Fungi - 0; Plants - 164; Viruses - 0; Other Eukaryotes - 0 (source: NCBI BLink).	protein_coding
AT3G03670		2.24617	0.14245	-3.97894	0.2552	0.996985	R	Peroxidase superfamily protein; FUNCTIONS IN: peroxidase activity, heme binding; INVOLVED IN: oxidation reduction, response to oxidative stress; LOCATED IN: plant-type cell wall; EXPRESSED IN: 9 plant structures; EXPRESSED DURING: 4 anthesis, C globular stage, petal differentiation and expansion stage; CONTAINS InterPro DOMAIN/s: Haem peroxidase (InterPro:IPR010255), Plant peroxidase (InterPro:IP…	protein_coding
AT1G19670	CHLOROPHYLLASE 1 (CLH1)	9.91089	0.643933	-3.94403	0.07455	0.996985	R	Chlorophyllase is the first enzyme involved in chlorophyll degradation. It catalyzes the hydrolysis of the ester bond to yield chlorophyllide and phytol. AtCLH1 lacks a typical signal sequence for the chloroplast. Its expression is induced rapidly by methyljasmonate, a known promoter of senescence and chlorophyll degradation.	protein_coding	CHLOROPHYLLASE 1 (ATCLH1);CORONATINE-INDUCED PROTEIN 1 (CORI1);CHLOROPHYLLASE 1 (CLH1);CORONATINE-INDUCED PROTEIN 1 (ATHCOR1)
AT3G52115	GAMMA RESPONSE GENE 1 (GR1)	1.1956	0.0860705	-3.79607	1	1	R	Induced in response to ionizing radiation, shows basal expression in mitotically active cells and high expression in endoreduplicating cells. May be involved in DNA damage-induced growth arrest. Protein sequence contains a PEST destruction box.	protein_coding	GAMMA RESPONSE GENE 1 (ATGR1); (AtCOM1); (COM1);GAMMA RESPONSE GENE 1 (GR1)
AT4G26010		21.6862	1.59455	-3.76556	0.01765	0.671059	R	Peroxidase superfamily protein; FUNCTIONS IN: peroxidase activity, heme binding; INVOLVED IN: oxidation reduction, response to oxidative stress; LOCATED IN: endomembrane system; EXPRESSED IN: root; CONTAINS InterPro DOMAIN/s: Haem peroxidase (InterPro:IPR010255), Plant peroxidase (InterPro:IPR000823), Peroxidase, active site (InterPro:IPR019794), Haem peroxidase, plant/fungal/bacterial (InterPro:…	protein_coding
AT4G39950	CYTOCHROME P450, FAMILY 79, SUBFAMILY B, POLYPEPTIDE 2 (CYP79B2)	19.1333	1.43064	-3.74135	0.0071	0.424321	R	Belongs to cytochrome P450 and is involved in tryptophan metabolism. Converts Trp to indo-3-acetaldoxime (IAOx), a precursor to IAA and indole glucosinolates.	protein_coding	CYTOCHROME P450, FAMILY 79, SUBFAMILY B, POLYPEPTIDE 2 (CYP79B2)
AT5G01490	CATION EXCHANGER 4 (CAX4)	2.75868	0.220512	-3.64505	0.196	0.996985	R	Encodes a cation/proton antiporter, a member of low affinity calcium antiporter CAX2 family. Involved in root development under metal stress.	protein_coding	(ATCAX4);CATION EXCHANGER 4 (CAX4)
AT1G10880		1.95395	0.156328	-3.64375	0.1961	0.996985	R	Putative role in response to salt stress. Mutants grow larger than the wild type under salt stress condition (Ann Stapleton and Ashley Green, 2009, personal communication).	protein_coding
AT5G67400	ROOT HAIR SPECIFIC 19 (RHS19)	9.86259	0.818071	-3.59167	0.0561	0.996985	R	root hair specific 19 (RHS19); FUNCTIONS IN: peroxidase activity, heme binding; INVOLVED IN: oxidation reduction, response to oxidative stress; LOCATED IN: endomembrane system; EXPRESSED IN: root hair, root; CONTAINS InterPro DOMAIN/s: Haem peroxidase (InterPro:IPR010255), Plant peroxidase (InterPro:IPR000823), Peroxidases heam-ligand binding site (InterPro:IPR019793), Haem peroxidase, plant/fung…	protein_coding	ROOT HAIR SPECIFIC 19 (RHS19)
AT3G07500		31.0796	2.58875	-3.58564	0.0988	0.996985	R	Far-red impaired responsive (FAR1) family protein; CONTAINS InterPro DOMAIN/s: Transcription factor, FAR1-related (InterPro:IPR004330); BEST Arabidopsis thaliana protein match is: Far-red impaired responsive (FAR1) family protein (TAIR:AT2G43280.1); Has 895 Blast hits to 827 proteins in 17 species: Archae - 0; Bacteria - 0; Metazoa - 0; Fungi - 0; Plants - 895; Viruses - 0; Other Eukaryotes - 0 (…	protein_coding
AT2G18260	SYNTAXIN OF PLANTS 112 (SYP112)	1.63506	0.146881	-3.47662	0.2711	0.996985	R	member of SYP11 Gene Family	protein_coding	(ATSYP112);SYNTAXIN OF PLANTS 112 (SYP112)
AT5G10380	(RING1)	4.59304	0.424457	-3.43576	0.1447	0.996985	R	Encodes a RING finger domain protein with E3 ligase activity that is localized to the lipid rafts of the plasma membrane. Expression is increased in response to fungal pathogen. May be involved in regulation of programmed cell death by facilitating degredation of regulation of PDC activators.	protein_coding	(ATRING1); (RING1)
AT2G14210	AGAMOUS-LIKE 44 (AGL44)	8.13549	0.769142	-3.40291	0.08505	0.996985	R	MADS box gene, transcription factor	protein_coding	ARABIDOPSIS NITRATE REGULATED 1 (ANR1);AGAMOUS-LIKE 44 (AGL44)
AT1G51490	BETA GLUCOSIDASE 36 (BGLU36)	2.27707	0.223372	-3.34966	0.20115	0.996985	R	beta glucosidase 36 (BGLU36); FUNCTIONS IN: cation binding, hydrolase activity, hydrolyzing O-glycosyl compounds, catalytic activity; INVOLVED IN: response to salt stress; LOCATED IN: mitochondrion; EXPRESSED IN: 6 plant structures; EXPRESSED DURING: L mature pollen stage, M germinated pollen stage, 4 anthesis; CONTAINS InterPro DOMAIN/s: Glycoside hydrolase, family 1 (InterPro:IPR001360), Glycos…	protein_coding	BETA GLUCOSIDASE 36 (BGLU36)
AT2G36270	ABA INSENSITIVE 5 (ABI5)	12.0466	1.2077	-3.31829	0.0234	0.758614	R	Encodes a member of the basic leucine zipper transcription factor family, involved in ABA signalling during seed maturation and germination. The Arabidopsis abscisic acid (ABA)-insensitive abi5 mutants have pleiotropic defects in ABA response, including decreased sensitivity to ABA inhibition of germination and altered expression of some ABA-regulated genes. Comparison of seed and ABA-inducible v…	protein_coding	GROWTH-INSENSITIVITY TO ABA 1 (GIA1);ABA INSENSITIVE 5 (ABI5)
AT2G46830	CIRCADIAN CLOCK ASSOCIATED 1 (CCA1)	34.1539	3.45091	-3.307	0.00035	0.0661323	R	Encodes a transcriptional repressor that performs overlapping functions with LHY in a regulatory feedback loop that is closely associated with the circadian oscillator of Arabidopsis. Binds to the evening element in the promoter of TOC1 and represses TOC1 transcription. CCA1 and LHY colocalize in the nucleus and form heterodimers in vivo. CCA1 and LHY function synergistically in regulating circad…	protein_coding	(AtCCA1);CIRCADIAN CLOCK ASSOCIATED 1 (CCA1)
AT1G02930	GLUTATHIONE S-TRANSFERASE 6 (GSTF6)	299.169	30.4014	-3.29875	5e-05	0.0153328	C, R	Encodes a putative cysteine proteinase. Mutants exhibit shorter root hairs under phosphate-deficient conditions.	protein_coding
AT1G55010	PLANT DEFENSIN 1.5 (PDF1.5)	201.821	20.8115	-3.27762	0.01925	0.692482	R	Predicted to encode a PR (pathogenesis-related) protein. Belongs to the plant defensin (PDF) family with the following members: At1g75830/PDF1.1, At5g44420/PDF1.2a, At2g26020/PDF1.2b, At5g44430/PDF1.2c, At2g26010/PDF1.3, At1g19610/PDF1.4, At1g55010/PDF1.5, At2g02120/PDF2.1, At2g02100/PDF2.2, At2g02130/PDF2.3, At1g61070/PDF2.4, At5g63660/PDF2.5, At2g02140/PDF2.6, At5g38330/PDF3.1 and At4g30070/PDF…	protein_coding	PLANT DEFENSIN 1.5 (PDF1.5)
AT5G17820		27.8633	2.98072	-3.22463	0.00925	0.494373	R	Peroxidase superfamily protein; FUNCTIONS IN: peroxidase activity, heme binding; INVOLVED IN: oxidation reduction, response to oxidative stress; LOCATED IN: cell wall, membrane, plant-type cell wall; EXPRESSED IN: root, leaf; CONTAINS InterPro DOMAIN/s: Haem peroxidase (InterPro:IPR010255), Plant peroxidase (InterPro:IPR000823), Peroxidases heam-ligand binding site (InterPro:IPR019793), Peroxidas…	protein_coding
AT2G21640		3.49098	0.373905	-3.22289	0.2864	0.996985	R	Encodes a protein of unknown function that is a marker for oxidative stress response.	protein_coding
AT1G16510		3.73859	0.402395	-3.21581	0.20455	0.996985	R	SAUR-like auxin-responsive protein family ; CONTAINS InterPro DOMAIN/s: Auxin responsive SAUR protein (InterPro:IPR003676); BEST Arabidopsis thaliana protein match is: SAUR-like auxin-responsive protein family (TAIR:AT3G12830.1); Has 1122 Blast hits to 1120 proteins in 25 species: Archae - 0; Bacteria - 0; Metazoa - 0; Fungi - 0; Plants - 1121; Viruses - 0; Other Eukaryotes - 1 (source: NCBI BLin…	protein_coding
AT1G02920	GLUTATHIONE S-TRANSFERASE 7 (GSTF7)	386.652	41.6325	-3.21525	5e-05	0.0153328	C, R	Proline-rich extensin-like family protein; FUNCTIONS IN: structural constituent of cell wall; INVOLVED IN: plant-type cell wall organization; LOCATED IN: endomembrane system; CONTAINS InterPro DOMAIN/s: Extensin-like repeat (InterPro:IPR006706); BEST Arabidopsis thaliana protein match is: Proline-rich extensin-like family protein (TAIR:AT3G54580.1); Has 433536 Blast hits to 44790 proteins in 1795…	protein_coding
AT1G32450	NITRATE TRANSPORTER 1.5 (NRT1.5)	32.9045	3.71169	-3.14814	0.00105	0.127541	R	Transmembrane nitrate transporter. Involved in xylem transport of nitrate from root to shoot. Induced in response to nitrate. Not involved in nitrate uptake. expressed in root pericycle cells.	protein_coding	NITRATE TRANSPORTER 1.5 (NRT1.5)
AT1G63740		33.186	3.82857	-3.1157	0.0003	0.0590716	R	Disease resistance protein (TIR-NBS-LRR class) family; FUNCTIONS IN: transmembrane receptor activity, nucleoside-triphosphatase activity, nucleotide binding, ATP binding; INVOLVED IN: signal transduction, defense response, apoptosis, innate immune response; LOCATED IN: intrinsic to membrane; EXPRESSED IN: 17 plant structures; EXPRESSED DURING: 10 growth stages; CONTAINS InterPro DOMAIN/s: ATPase,…	protein_coding
AT1G09090	RESPIRATORY BURST OXIDASE HOMOLOG B (RBOHB)	10.6929	1.23808	-3.11048	0.12805	0.996985	R	NADPH-oxidase AtrbohB plays a role in seed after-ripening. Major producer of superoxide in germinating seeds. AtrbohB pre-mRNA is alternatively spliced in seeds in a hormonally and developmentally regulated manner. ABA caused accumulation of AtrbohB-? mRNA and prevented prevented AtrbohB-a mRNA expression in fresh seeds.	protein_coding	RESPIRATORY BURST OXIDASE HOMOLOG B (RBOHB);RESPIRATORY BURST OXIDASE HOMOLOG B (ATRBOHB)
AT1G02450	NIM1-INTERACTING 1 (NIMIN1)	6.20367	0.738378	-3.07069	0.21285	0.996985	R	NIMIN1 modulates PR gene expression according the following model: NPR1 forms a ternary complex with NIMIN1 and TGA factors upon SAR induction that binds to a positive regulatory cis-element of the PR-1 promoter, termed LS7. This leads to PR-1 gene induction. NIMIN1 decreases transcriptional activation, possibly through its EAR motif, which results in fine-tuning of PR-1 gene expression.	protein_coding	(NIMIN-1);NIM1-INTERACTING 1 (NIMIN1)
AT1G71520		2.80835	0.334585	-3.06928	0.2952	0.996985	R	encodes a member of the DREB subfamily A-5 of ERF/AP2 transcription factor family. The protein contains one AP2 domain. There are 16 members in this subfamily including RAP2.1, RAP2.9 and RAP2.10.	protein_coding
AT1G16760		0.571749	0.0686338	-3.05839	1	1	R	Protein kinase protein with adenine nucleotide alpha hydrolases-like domain; FUNCTIONS IN: protein serine/threonine kinase activity, protein kinase activity, kinase activity, ATP binding; INVOLVED IN: protein amino acid phosphorylation, response to stress; LOCATED IN: cellular_component unknown; EXPRESSED IN: male gametophyte, flower, pollen tube; EXPRESSED DURING: L mature pollen stage, M germin…	protein_coding
AT3G51240	FLAVANONE 3-HYDROXYLASE (F3H)	71.2897	8.7965	-3.01869	0.00115	0.133614	R	Encodes flavanone 3-hydroxylase that is coordinately expressed with chalcone synthase and chalcone isomerases. Regulates flavonoid biosynthesis. Not responsive to auxin or ethylene stimulus (qRT-PCR).	protein_coding	FLAVANONE 3-HYDROXYLASE (F3H); (F3'H);TRANSPARENT TESTA 6 (TT6)
AT2G28160	FER-LIKE REGULATOR OF IRON UPTAKE (FRU)	27.2439	3.40553	-2.99998	0.0129	0.571327	R	Encodes a putative transcription factor that regulates iron uptake responses. mRNA is detected in the outer cell layers of the root and accumulates in response to iron deficiency. The expression of many iron-regulated genes is dependent on FIT1. It specifically regulates FRO2 at the level of mRNA accumulation and IRT1 at the level of protein accumulation.Similar to FER in tomato and is a regulato…	protein_coding	FE-DEFICIENCY INDUCED TRANSCRIPTION FACTOR 1 (FIT1);BASIC HELIX-LOOP-HELIX PROTEIN 29 (ATBHLH029);ARABIDOPSIS FE-DEFICIENCY INDUCED TRANSCRIPTION FACTOR 1 (ATFIT1);BASIC HELIX-LOOP-HELIX PROTEIN 29 (BHLH029);BASIC HELIX-LOOP-HELIX PROTEIN 29 (ATBHLH29);FER-LIKE REGULATOR OF IRON UPTAKE (FRU)
AT5G16020	GAMETE-EXPRESSED 3 (GEX3)	1.29325	0.164314	-2.97647	1	1	R	Encodes GEX3, a plasma membrane localized protein expressed in the male gametophyte. Required for micropylar pollen tube guidance. Also plays a role during early embryogenesis.	protein_coding	GAMETE-EXPRESSED 3 (GEX3)
AT2G17040	NAC DOMAIN CONTAINING PROTEIN 36 (NAC036)	45.1608	5.77428	-2.96736	0.0062	0.391815	R	Member of the NAC transcription factor family and more specifically, the ONAC022 subfamily. Involved in leaf and inflorescence stem morphogenesis.	protein_coding	NAC DOMAIN CONTAINING PROTEIN 36 (anac036);NAC DOMAIN CONTAINING PROTEIN 36 (NAC036)
AT1G47600	BETA GLUCOSIDASE 34 (BGLU34)	3.57512	0.459343	-2.96035	0.09945	0.996985	R	Encodes a myrosinase. Over-expression led to a glucosinolate profile change.	protein_coding	BETA GLUCOSIDASE 34 (BGLU34);THIOGLUCOSIDE GLUCOHYDROLASE 4 (TGG4)
AT5G63270		11.4509	1.48653	-2.94544	0.30535	0.996985	R	RPM1-interacting protein 4 (RIN4) family protein; CONTAINS InterPro DOMAIN/s: RPM1-interacting protein 4, defence response (InterPro:IPR008700); BEST Arabidopsis thaliana protein match is: RPM1-interacting protein 4 (RIN4) family protein (TAIR:AT3G48450.1); Has 282 Blast hits to 281 proteins in 36 species: Archae - 0; Bacteria - 0; Metazoa - 0; Fungi - 0; Plants - 280; Viruses - 0; Other Eukaryot…	protein_coding
AT1G30870		12.2881	1.60622	-2.93552	0.0378	0.932832	R	Peroxidase superfamily protein; FUNCTIONS IN: peroxidase activity, heme binding; INVOLVED IN: oxidation reduction, response to oxidative stress; LOCATED IN: endomembrane system; EXPRESSED IN: root; CONTAINS InterPro DOMAIN/s: Haem peroxidase (InterPro:IPR010255), Plant peroxidase (InterPro:IPR000823), Peroxidases heam-ligand binding site (InterPro:IPR019793), Haem peroxidase, plant/fungal/bacteri…	protein_coding
AT3G09940	MONODEHYDROASCORBATE REDUCTASE (MDHAR)	4.21173	0.550807	-2.93479	0.0987	0.996985	R	Encodes a member of the monodehydroascorbate reductase gene family. Critical for a mutualistic symbiosis between the host Arabidopsis and the root colonizing fungus Piriformospora indica.	protein_coding	MONODEHYDROASCORBATE REDUCTASE (MDHAR);MONODEHYDROASCORBATE REDUCTASE 2 (MDAR2);MONODEHYDROASCORBATE REDUCTASE 3 (MDAR3);ARABIDOPSIS THALIANA MONODEHYDROASCORBATE REDUCTASE 3 (ATMDAR3)
AT5G17300	REVEILLE 1 (RVE1)	29.2761	3.88689	-2.91304	0.00355	0.285346	R	Myb-like transcription factor that regulates hypocotyl growth by regulating free auxin levels in a time-of-day specific manner.	protein_coding	REVEILLE 1 (RVE1)
AT1G61560	MILDEW RESISTANCE LOCUS O 6 (MLO6)	42.7231	5.73138	-2.89806	0.00055	0.0829702	R	A member of a large family of seven-transmembrane domain proteins specific to plants, homologs of the barley mildew resistance locus o (MLO) protein. The Arabidopsis genome contains 15 genes encoding MLO proteins, with localization in plasma membrane. Phylogenetic analysis revealed four clades of closely-related AtMLO genes. ATMLO6 belongs to the clade IV, with AtMLO2, AtMLO3 and AtMLO12. The gen…	protein_coding	MILDEW RESISTANCE LOCUS O 6 (ATMLO6);MILDEW RESISTANCE LOCUS O 6 (MLO6)
AT4G19920		1.23013	0.165669	-2.89244	1	1	R	Toll-Interleukin-Resistance (TIR) domain family protein; FUNCTIONS IN: transmembrane receptor activity; INVOLVED IN: signal transduction, defense response, innate immune response; LOCATED IN: intrinsic to membrane, chloroplast; EXPRESSED IN: cotyledon; CONTAINS InterPro DOMAIN/s: Toll-Interleukin receptor (InterPro:IPR000157); BEST Arabidopsis thaliana protein match is: Toll-Interleukin-Resistanc…	protein_coding
AT4G28720	YUCCA 8 (YUC8)	3.45705	0.478469	-2.85304	0.1104	0.996985	R	Auxin biosynthetic gene regulated by RVE1. Overexpression leads to suppression of bri1 phenotype.	protein_coding	YUCCA 8 (YUC8)
AT2G40880	CYSTATIN A (CYSA)	156.989	22.5661	-2.79843	0.1647	0.996985	R	Encodes a protein with cysteine proteinase inhibitor activity. Overexpression increases tolerance to abiotic stressors (i.e.salt,osmitic, cold stress).	protein_coding	(FL3-27);CYSTATIN A (CYSA);CYSTATIN A (ATCYSA)
AT4G19500		18.7249	2.69612	-2.796	0.0005	0.0813304	R	nucleoside-triphosphatases;transmembrane receptors;nucleotide binding;ATP binding; FUNCTIONS IN: transmembrane receptor activity, nucleoside-triphosphatase activity, nucleotide binding, ATP binding; INVOLVED IN: signal transduction, defense response, apoptosis, innate immune response; LOCATED IN: intrinsic to membrane; EXPRESSED IN: 23 plant structures; EXPRESSED DURING: 15 growth stages; CONTAIN…	protein_coding
AT1G27740	ROOT HAIR DEFECTIVE 6-LIKE 4 (RSL4)	0.969418	0.149278	-2.69912	1	1	R	Basic helix-loop-helix (bHLH) transcription factor that is sufficient to promote postmitotic cell growth in root-hair cells. RSL4 is a direct transcriptional target of RHD6	protein_coding	ROOT HAIR DEFECTIVE 6-LIKE 4 (RSL4)
AT1G14540	PEROXIDASE 4 (PER4)	2.65283	0.408655	-2.69858	0.18785	0.996985	R	Peroxidase superfamily protein; FUNCTIONS IN: peroxidase activity, heme binding; INVOLVED IN: response to oxidative stress, oxidation reduction; LOCATED IN: endomembrane system; EXPRESSED IN: leaf apex, sepal, root, stamen; EXPRESSED DURING: 4 anthesis; CONTAINS InterPro DOMAIN/s: Haem peroxidase (InterPro:IPR010255), Plant peroxidase (InterPro:IPR000823), Peroxidases heam-ligand binding site (In…	protein_coding	PEROXIDASE 4 (PER4)
AT5G19880		1.7219	0.265276	-2.69844	0.2444	0.996985	R	Peroxidase superfamily protein; FUNCTIONS IN: peroxidase activity, heme binding; INVOLVED IN: response to ethylene stimulus, oxidation reduction, response to oxidative stress, response to virus, N-terminal protein myristoylation; LOCATED IN: endomembrane system; EXPRESSED IN: 6 plant structures; EXPRESSED DURING: 4 anthesis, C globular stage; CONTAINS InterPro DOMAIN/s: Haem peroxidase (InterPro:…	protein_coding
AT1G26870	FEZ (FEZ)	0.838079	0.129127	-2.6983	1	1	R	FEZ (FEZ); CONTAINS InterPro DOMAIN/s: No apical meristem (NAM) protein (InterPro:IPR003441); BEST Arabidopsis thaliana protein match is: NAC domain containing protein 94 (TAIR:AT5G39820.1); Has 2973 Blast hits to 2966 proteins in 76 species: Archae - 0; Bacteria - 0; Metazoa - 2; Fungi - 0; Plants - 2971; Viruses - 0; Other Eukaryotes - 0 (source: NCBI BLink).	protein_coding	ARABIDOPSIS NAC DOMAIN CONTAINING PROTEIN 9 (ANAC009);FEZ (FEZ)
AT2G46450	CYCLIC NUCLEOTIDE-GATED CHANNEL 12 (CNGC12)	4.90212	0.75624	-2.69649	0.0495	0.996985	R	Member of Cyclic nucleotide gated channel family.Positive regulator of resistance against avirulent fungal pathogen.Suppresses the phenotype conferred by cpr22 in a dosage-dependent manner.	protein_coding	CYCLIC NUCLEOTIDE-GATED CHANNEL 12 (CNGC12);CYCLIC NUCLEOTIDE-GATED CHANNEL 12 (ATCNGC12)
AT4G16930		33.7681	5.48105	-2.62314	0.0537	0.996985	R	Toll-Interleukin-Resistance (TIR) domain-containing protein; FUNCTIONS IN: transmembrane receptor activity; INVOLVED IN: signal transduction, defense response, innate immune response; LOCATED IN: intrinsic to membrane; CONTAINS InterPro DOMAIN/s: Toll-Interleukin receptor (InterPro:IPR000157); BEST Arabidopsis thaliana protein match is: Disease resistance protein (TIR-NBS-LRR class) family (TAIR:…	protein_coding
AT5G49190	SUCROSE SYNTHASE 2 (SUS2)	35.1994	5.81363	-2.59804	0.00045	0.075158	R	Encodes a sucrose synthase (SUS2). The activity of the enzyme could not be assayed as proved to be insoluble (PMID 17257168). However, analyses of an sus2 mutant revealed a deficiency in sucrose synthase activity 12 and 15 days after flowering. There are some reports that SUS2 transcript levels are increased in leaves specifically by O(2) deficiency whereas other reports indicate that SUS2 is exp…	protein_coding	SUCROSE SYNTHASE 2 (SUS2); (ATSUS2);SUCROSE SYNTHASE FROM ARABIDOPSIS (SSA)
AT4G33880	ROOT HAIR DEFECTIVE 6-LIKE 2 (RSL2)	1.46681	0.243435	-2.59107	1	1	R	RSL2 was expressed concurrently with RSL4 and its expression was controlled by RHD6 and RSL1. Required for root-hair growth.	protein_coding	ROOT HAIR DEFECTIVE 6-LIKE 2 (RSL2)
AT3G58810	METAL TOLERANCE PROTEIN A2 (MTPA2)	23.2056	3.94207	-2.55745	0.0046	0.33223	R	Member of Zinc transporter (ZAT) family. Contributes to basic cellular Zn tolerance and controls Zn partitioning, particularly under conditions of high rates of Zn influx into the root symplasm. Localizes to the vacuolar membrane.	protein_coding	METAL TOLERANCE PROTEIN A2 (MTPA2);ARABIDOPSIS METAL TOLERANCE PROTEIN 3 (ATMTP3);METAL TOLERANCE PROTEIN 3 (MTP3); (ATMTPA2)
AT1G12950	ROOT HAIR SPECIFIC 2 (RSH2)	2.01764	0.348587	-2.53308	0.17215	0.996985	R	root hair specific 2 (RSH2); FUNCTIONS IN: antiporter activity, drug transmembrane transporter activity, transporter activity; INVOLVED IN: drug transmembrane transport, transmembrane transport; LOCATED IN: membrane; EXPRESSED IN: sperm cell, root hair, root; CONTAINS InterPro DOMAIN/s: Multi antimicrobial extrusion protein MatE (InterPro:IPR002528); BEST Arabidopsis thaliana protein match is: MA…	protein_coding	ROOT HAIR SPECIFIC 2 (RSH2);ROOT HAIR SPECIFIC 3 (RHS3);RELA/SPOT HOMOLOG 2 (RSH2)
AT3G20475	MUTS-HOMOLOGUE 5 (MSH5)	2.89317	0.511651	-2.49942	0.0854	0.996985	R	Encodes MSH5, a homologue of the MutS-homolog family of genes required for normal levels of recombination in budding yeast, mouse and Caenorhabditis elegans. Involved in meiotic recombination. Required for the formation of Class I interference-sensitive crossovers. Transcripts of AtMSH5 are specific to reproductive tissues and expression of the protein is abundant during prophase I of meiosis. In…	protein_coding	MUTS-HOMOLOGUE 5 (MSH5);MUTS-HOMOLOGUE 5 (ATMSH5)
AT2G30770	CYTOCHROME P450, FAMILY 71, SUBFAMILY A, POLYPEPTIDE 13 (CYP71A13)	7.20102	1.27915	-2.49302	0.05515	0.996985	R	putative cytochrome P450	protein_coding	CYTOCHROME P450, FAMILY 71, SUBFAMILY A, POLYPEPTIDE 13 (CYP71A13)
AT1G52200		10.8266	1.94254	-2.47856	0.07675	0.996985	R	PLAC8 family protein; FUNCTIONS IN: molecular_function unknown; INVOLVED IN: response to oxidative stress; LOCATED IN: plasma membrane; EXPRESSED IN: 10 plant structures; EXPRESSED DURING: 6 growth stages; CONTAINS InterPro DOMAIN/s: Protein of unknown function Cys-rich (InterPro:IPR006461); BEST Arabidopsis thaliana protein match is: PLAC8 family protein (TAIR:AT3G18450.1); Has 632 Blast hits to…	protein_coding
AT3G13782	NUCLEOSOME ASSEMBLY PROTEIN1;4 (NAP1;4)	2.01475	0.36163	-2.47801	0.27195	0.996985	R	nucleosome assembly protein1;4 (NAP1;4); FUNCTIONS IN: chromatin binding, DNA binding; INVOLVED IN: response to cadmium ion, nucleosome assembly, nucleotide-excision repair; LOCATED IN: nucleus, cytoplasm; EXPRESSED IN: 7 plant structures; EXPRESSED DURING: L mature pollen stage, M germinated pollen stage, 4 anthesis; CONTAINS InterPro DOMAIN/s: Nucleosome assembly protein (NAP) (InterPro:IPR0021…	protein_coding	NUCLEOSOME/CHROMATIN ASSEMBLY FACTOR GROUP A 04 (NFA04);NUCLEOSOME/CHROMATIN ASSEMBLY FACTOR GROUP A 4 (NFA4);NUCLEOSOME ASSEMBLY PROTEIN1;4 (NAP1;4)
AT1G48660		0.515627	0.0927818	-2.47441	1	1	R	Auxin-responsive GH3 family protein; CONTAINS InterPro DOMAIN/s: GH3 auxin-responsive promoter (InterPro:IPR004993); BEST Arabidopsis thaliana protein match is: auxin-responsive GH3 family protein (TAIR:AT1G48670.1); Has 1415 Blast hits to 1338 proteins in 229 species: Archae - 0; Bacteria - 452; Metazoa - 52; Fungi - 2; Plants - 674; Viruses - 0; Other Eukaryotes - 235 (source: NCBI BLink).	protein_coding
AT2G26020	PLANT DEFENSIN 1.2B (PDF1.2b)	243.655	44.0952	-2.46615	0.01375	0.576698	R	Predicted to encode a PR (pathogenesis-related) protein. Belongs to the plant defensin (PDF) family with the following members: At1g75830/PDF1.1, At5g44420/PDF1.2a, At2g26020/PDF1.2b, At5g44430/PDF1.2c, At2g26010/PDF1.3, At1g19610/PDF1.4, At1g55010/PDF1.5, At2g02120/PDF2.1, At2g02100/PDF2.2, At2g02130/PDF2.3, At1g61070/PDF2.4, At5g63660/PDF2.5, At2g02140/PDF2.6, At5g38330/PDF3.1 and At4g30070/PDF…	protein_coding	PLANT DEFENSIN 1.2B (PDF1.2b)
AT2G16580		7.44788	1.36887	-2.44384	0.1778	0.996985	R	SAUR-like auxin-responsive protein family ; CONTAINS InterPro DOMAIN/s: Auxin responsive SAUR protein (InterPro:IPR003676); BEST Arabidopsis thaliana protein match is: SAUR-like auxin-responsive protein family (TAIR:AT4G34760.1); Has 1242 Blast hits to 1227 proteins in 27 species: Archae - 0; Bacteria - 0; Metazoa - 0; Fungi - 0; Plants - 1241; Viruses - 0; Other Eukaryotes - 1 (source: NCBI BLin…	protein_coding
AT3G53600		8.19858	1.52683	-2.42483	0.1799	0.996985	R	C2H2-type zinc finger family protein; FUNCTIONS IN: sequence-specific DNA binding transcription factor activity, zinc ion binding, nucleic acid binding; INVOLVED IN: response to chitin, regulation of transcription; LOCATED IN: intracellular; CONTAINS InterPro DOMAIN/s: Zinc finger, C2H2-like (InterPro:IPR015880), Zinc finger, C2H2-type (InterPro:IPR007087); BEST Arabidopsis thaliana protein match…	protein_coding
AT1G33560	ACTIVATED DISEASE RESISTANCE 1 (ADR1)	6.99786	1.31535	-2.41147	0.02955	0.855669	R	Encodes a NBS-LRR disease resistance protein that possesses N-terminal kinase subdomains. Activation tagged mutant of ADR1 showed elevated levels of SA and reactive oxygen species in addition to number of defense gene transcripts. Exhibits resistance to number of microbial pathogens.	protein_coding	ACTIVATED DISEASE RESISTANCE 1 (ADR1)
AT5G22570	WRKY DNA-BINDING PROTEIN 38 (WRKY38)	8.57413	1.6795	-2.35196	0.08755	0.996985	R	member of WRKY Transcription Factor; Group III	protein_coding	ARABIDOPSIS THALIANA WRKY DNA-BINDING PROTEIN 38 (ATWRKY38);WRKY DNA-BINDING PROTEIN 38 (WRKY38)
AT1G64280	NONEXPRESSER OF PR GENES 1 (NPR1)	74.9719	14.8362	-2.33723	0.0002	0.0430023	C, R	Proline-rich extensin-like family protein; FUNCTIONS IN: structural constituent of cell wall; INVOLVED IN: plant-type cell wall organization; LOCATED IN: endomembrane system; EXPRESSED IN: root; CONTAINS InterPro DOMAIN/s: Extensin-like repeat (InterPro:IPR006706); BEST Arabidopsis thaliana protein match is: Proline-rich extensin-like family protein (TAIR:AT4G08370.1); Has 364257 Blast hits to 37…	protein_coding
AT2G47520	ETHYLENE RESPONSE FACTOR 71 (ERF71)	4.04129	0.813956	-2.31179	0.2475	0.996985	R	encodes a member of the ERF (ethylene response factor) subfamily B-2 of ERF/AP2 transcription factor family. The protein contains one AP2 domain. There are 5 members in this subfamily including RAP2.2 AND RAP2.12.	protein_coding	HYPOXIA RESPONSIVE ERF (ETHYLENE RESPONSE FACTOR) 2 (HRE2);ARABIDOPSIS THALIANA ETHYLENE RESPONSE FACTOR 71 (AtERF71);ETHYLENE RESPONSE FACTOR 71 (ERF71)
AT5G44430	PLANT DEFENSIN 1.2C (PDF1.2c)	1231.14	250.075	-2.29956	0.00015	0.0342183	C, R	receptor like protein 41 (RLP41); FUNCTIONS IN: kinase activity; INVOLVED IN: signal transduction, defense response; LOCATED IN: endomembrane system; EXPRESSED IN: 19 plant structures; EXPRESSED DURING: 12 growth stages; CONTAINS InterPro DOMAIN/s: Leucine-rich repeat (InterPro:IPR001611); BEST Arabidopsis thaliana protein match is: receptor like protein 40 (TAIR:AT3G24982.1); Has 100338 Blast hi…	protein_coding	RECEPTOR LIKE PROTEIN 41 (RLP41);RECEPTOR LIKE PROTEIN 41 (AtRLP41)
AT2G37430		19.7368	4.0462	-2.28625	0.04335	0.994757	R	C2H2 and C2HC zinc fingers superfamily protein; FUNCTIONS IN: sequence-specific DNA binding transcription factor activity, zinc ion binding, nucleic acid binding; INVOLVED IN: response to chitin, regulation of transcription; LOCATED IN: intracellular; EXPRESSED IN: cotyledon, root, petiole; CONTAINS InterPro DOMAIN/s: Zinc finger, C2H2-like (InterPro:IPR015880), Zinc finger, C2H2-type (InterPro:I…	protein_coding
AT2G05520	GLYCINE-RICH PROTEIN 3 (GRP-3)	650.68	135.586	-2.26274	0.0002	0.0430023	C, R	unknown protein; FUNCTIONS IN: molecular_function unknown; INVOLVED IN: biological_process unknown; LOCATED IN: cellular_component unknown; Has 30201 Blast hits to 17322 proteins in 780 species: Archae - 12; Bacteria - 1396; Metazoa - 17338; Fungi - 3422; Plants - 5037; Viruses - 0; Other Eukaryotes - 2996 (source: NCBI BLink).	protein_coding
AT1G48960		0.857581	0.184694	-2.21514	1	1	R	Adenine nucleotide alpha hydrolases-like superfamily protein; FUNCTIONS IN: molecular_function unknown; INVOLVED IN: response to stress; LOCATED IN: cellular_component unknown; EXPRESSED IN: 22 plant structures; EXPRESSED DURING: 13 growth stages; CONTAINS InterPro DOMAIN/s: UspA (InterPro:IPR006016), Rossmann-like alpha/beta/alpha sandwich fold (InterPro:IPR014729); BEST Arabidopsis thaliana pro…	protein_coding
AT4G23510		0.380583	0.0822031	-2.21095	1	1	R	Disease resistance protein (TIR-NBS-LRR class) family; FUNCTIONS IN: transmembrane receptor activity; INVOLVED IN: defense response signaling pathway, resistance gene-dependent, signal transduction, defense response, innate immune response; LOCATED IN: intrinsic to membrane; EXPRESSED IN: hypocotyl, male gametophyte, root; CONTAINS InterPro DOMAIN/s: Toll-Interleukin receptor (InterPro:IPR000157)…	protein_coding
AT5G44420	PLANT DEFENSIN 1.2 (PDF1.2)	743.043	163.102	-2.18767	0.00055	0.0829702	R	Encodes an ethylene- and jasmonate-responsive plant defensin. mRNA levels are not responsive to salicylic acid treatment; although jasmonate and salicylic acid can act synergistically to enhance the expression of this gene. Belongs to the plant defensin (PDF) family with the following members: At1g75830/PDF1.1, At5g44420/PDF1.2a, At2g26020/PDF1.2b, At5g44430/PDF1.2c, At2g26010/PDF1.3, At1g19610/P…	protein_coding	PLANT DEFENSIN 1.2 (PDF1.2);LOW-MOLECULAR-WEIGHT CYSTEINE-RICH 77 (LCR77);PLANT DEFENSIN 1.2A (PDF1.2A)
AT1G01580	FERRIC REDUCTION OXIDASE 2 (FRO2)	19.5006	4.39504	-2.14957	0.00815	0.460586	R	Encodes the low-iron-inducible ferric chelate reductase responsible for reduction of iron at the root surface. It is likely to be the major Fe(III) chelate reductase in Arabidopsis iron metabolism. Coordinately regulated with IRT1, the major transporter responsible for high-affinity iron uptake from the soil, at both transcriptional and posttranscriptional levels. Steady state mRNA levels are reg…	protein_coding	FERRIC REDUCTION OXIDASE 2 (FRO2);FERRIC REDUCTION OXIDASE 2 (ATFRO2);FERRIC CHELATE REDUCTASE DEFECTIVE 1 (FRD1)
AT5G50760		15.5621	3.5244	-2.14259	0.0707	0.996985	R	SAUR-like auxin-responsive protein family ; CONTAINS InterPro DOMAIN/s: Auxin responsive SAUR protein (InterPro:IPR003676); BEST Arabidopsis thaliana protein match is: SAUR-like auxin-responsive protein family (TAIR:AT3G43120.1); Has 1807 Blast hits to 1807 proteins in 277 species: Archae - 0; Bacteria - 0; Metazoa - 736; Fungi - 347; Plants - 385; Viruses - 0; Other Eukaryotes - 339 (source: NCB…	protein_coding
AT3G45860	CYSTEINE-RICH RLK (RECEPTOR-LIKE PROTEIN KINASE) 4 (CRK4)	1.36477	0.310336	-2.13675	1	1	R	Encodes a cysteine-rich receptor-like protein kinase. Involved in programmed cell death and defense response to pathogen.	protein_coding	CYSTEINE-RICH RLK (RECEPTOR-LIKE PROTEIN KINASE) 4 (CRK4)
AT3G13100	ATP-BINDING CASSETTE C7 (ABCC7)	10.0101	2.29634	-2.12405	0.00765	0.447567	R	member of MRP subfamily	protein_coding	MULTIDRUG RESISTANCE-ASSOCIATED PROTEIN 7 (ATMRP7);ATP-BINDING CASSETTE C7 (ABCC7);MULTIDRUG RESISTANCE-ASSOCIATED PROTEIN 7 (MRP7); (MRP7)
AT1G07610	METALLOTHIONEIN 1C (MT1C)	305.657	70.2675	-2.12098	0.00165	0.173204	R	one of the five metallothioneins (MTs) genes identified in Arabidopsis. MTs are cysteine-rich proteins required for heavy metal tolerance.	protein_coding	METALLOTHIONEIN 1C (MT1C)
AT1G19020		13.2942	3.07773	-2.11086	0.14415	0.996985	R	unknown protein; BEST Arabidopsis thaliana protein match is: unknown protein (TAIR:AT3G48180.1); Has 88 Blast hits to 88 proteins in 15 species: Archae - 0; Bacteria - 0; Metazoa - 0; Fungi - 0; Plants - 88; Viruses - 0; Other Eukaryotes - 0 (source: NCBI BLink).	protein_coding
AT4G36150		30.2304	7.03714	-2.10294	0.00175	0.173204	R	Disease resistance protein (TIR-NBS-LRR class) family; FUNCTIONS IN: transmembrane receptor activity, ATP binding; INVOLVED IN: signal transduction, apoptosis, defense response, innate immune response; LOCATED IN: intrinsic to membrane, chloroplast; EXPRESSED IN: 20 plant structures; EXPRESSED DURING: 13 growth stages; CONTAINS InterPro DOMAIN/s: NB-ARC (InterPro:IPR002182), Toll-Interleukin rece…	protein_coding
AT1G15580	INDOLE-3-ACETIC ACID INDUCIBLE 5 (IAA5)	2.53883	0.605496	-2.06797	0.3327	0.996985	R	auxin induced protein	protein_coding	INDOLE-3-ACETIC ACID INDUCIBLE 5 (IAA5);AUXIN-INDUCIBLE 2-27 (AUX2-27); (ATAUX2-27)
AT1G53680	GLUTATHIONE S-TRANSFERASE TAU 28 (GSTU28)	11.5605	2.75922	-2.06687	0.1273	0.996985	R	Encodes glutathione transferase belonging to the tau class of GSTs. Naming convention according to Wagner et al. (2002).	protein_coding	GLUTATHIONE S-TRANSFERASE TAU 28 (GSTU28);GLUTATHIONE S-TRANSFERASE TAU 28 (ATGSTU28)
AT2G03760	SULPHOTRANSFERASE 12 (SOT12)	93.8628	22.5273	-2.05888	0.00115	0.133614	R	Encodes a brassinosteroid sulfotransferase. In vitro experiements show that this enzyme has a preference for 24-epibrassinosteroids, particularly 24-epicathasterone, but does not act on castasterone and brassinolide. It is differentially expressed during development, being more abundant in young seedlings and actively growing cell cultures. Expression is induced in response to salicylic acid and …	protein_coding	SULPHOTRANSFERASE 1 (SOT1); (AtSOT1);SULPHOTRANSFERASE 12 (AtSOT12);SULFOTRANSFERASE 1 (ST1); (ST);ARABIDOPSIS THALIANA SULFOTRANSFERASE 1 (ATST1); (RAR047);SULPHOTRANSFERASE 12 (SOT12)
AT2G16870		1.1475	0.275674	-2.05746	1	1	R	Disease resistance protein (TIR-NBS-LRR class) family; FUNCTIONS IN: transmembrane receptor activity, nucleoside-triphosphatase activity, nucleotide binding, ATP binding; INVOLVED IN: signal transduction, apoptosis, defense response, innate immune response; LOCATED IN: intrinsic to membrane; CONTAINS InterPro DOMAIN/s: ATPase, AAA+ type, core (InterPro:IPR003593), NB-ARC (InterPro:IPR002182), Tol…	protein_coding
AT5G44510	TARGET OF AVRB OPERATION1 (TAO1)	1.06888	0.256809	-2.05733	1	1	R	Encodes TAO1 (Target of AvrB Operation), a TIR-NB-LRR protein that contributes to disease resistance induced by the Pseudomonas syringae effector AvrB.	protein_coding	TARGET OF AVRB OPERATION1 (TAO1)
AT2G22240	MYO-INOSITOL-1-PHOSPHATE SYNTHASE 2 (MIPS2)	186.65	44.8511	-2.05712	0.00075	0.101663	R	** Referred to as MIPS1 in Mitsuhashi et al 2008. Myo-inositol-1-phosphate synthase isoform 2. Expressed in leaf, root and silique. Immunolocalization experiments with an antibody recognizing MIPS1, MIPS2, and MIPS3 showed endosperm localization.	protein_coding	MYO-INOSITOL-1-PHOSPHATE SYNTHASE 1 (MIPS1);MYO-INOSITOL-1-PHOSPHATE SYNTHASE 1 (ATMIPS1);INOSITOL 3-PHOSPHATE SYNTHASE 2 (ATIPS2);MYO-INOSITOL-1-PHOSPHATE SYNTHASE 2 (MIPS2);MYO-INOSITOL-1-PHOSTPATE SYNTHASE 2 (ATMIPS2)
AT3G56400	WRKY DNA-BINDING PROTEIN 70 (WRKY70)	41.8699	10.1465	-2.04493	0.0121	0.558422	R	member of WRKY Transcription Factor; Group III. Function as activator of SA-dependent defense genes and a repressor of JA-regulated genes. WRKY70-controlled suppression of JA-signaling is partly executed by NPR1.	protein_coding	WRKY DNA-BINDING PROTEIN 70 (WRKY70);ARABIDOPSIS THALIANA WRKY DNA-BINDING PROTEIN 70 (ATWRKY70)
AT5G37770	TOUCH 2 (TCH2)	198.44	48.9875	-2.01822	0.00175	0.173204	R	Encodes a protein with 40% similarity to calmodulin. Binds Ca(2+) and, as a consequence, undergoes conformational changes. CML24 expression occurs in all major organs, and transcript levels are increased from 2- to 15-fold in plants subjected to touch, darkness, heat, cold, hydrogen peroxide, abscisic acid (ABA), and indole-3-acetic acid. However, CML24 protein accumulation changes were not detec…	protein_coding	CALMODULIN-LIKE 24 (CML24);TOUCH 2 (TCH2)
AT3G49970		15.3868	3.87179	-1.99062	0.0353	0.912047	R	Phototropic-responsive NPH3 family protein; FUNCTIONS IN: signal transducer activity; INVOLVED IN: response to light stimulus; LOCATED IN: endomembrane system; CONTAINS InterPro DOMAIN/s: NPH3 (InterPro:IPR004249), BTB/POZ (InterPro:IPR013069), BTB/POZ fold (InterPro:IPR011333); BEST Arabidopsis thaliana protein match is: Phototropic-responsive NPH3 family protein (TAIR:AT5G67385.1); Has 857 Blas…	protein_coding
AT5G62520	SIMILAR TO RCD ONE 5 (SRO5)	11.3308	2.86632	-1.98298	0.4601	0.996985	R	Encodes a protein with similarity to RCD1 but without the WWE domain. The protein does have a PARP signature upstream of the C-terminal protein interaction domain. The PARP signature may bind NAD+ and attach the ADP-ribose-moiety from NAD+ to the target molecule. Its presence suggests a role for the protein in ADP ribosylation. Up-regulated by NaCl. SRO5 and P5CDH (an overlapping gene in the anti…	protein_coding	SIMILAR TO RCD ONE 5 (SRO5)
AT5G51810	GIBBERELLIN 20 OXIDASE 2 (GA20OX2)	1.83689	0.466316	-1.97789	0.2795	0.996985	R	Encodes gibberellin 20-oxidase. Involved in gibberellin biosynthesis. Up-regulated by far red light in elongating petioles. Not regulated by a circadian clock.	protein_coding	GIBBERELLIN 20 OXIDASE 2 (GA20OX2); (ATGA20OX2); (AT2353)
AT4G36930	SPATULA (SPT)	7.54287	1.92796	-1.96804	0.0763	0.996985	R	Encodes a transcription factor of the bHLH protein family. Mutants have abnormal, unfused carpels and reduced seed dormancy.	protein_coding	SPATULA (SPT)
AT3G03850	SMALL AUXIN UP RNA 26 (SAUR26)	15.1382	3.91145	-1.95242	0.11795	0.996985	R	SAUR-like auxin-responsive protein family ; CONTAINS InterPro DOMAIN/s: Auxin responsive SAUR protein (InterPro:IPR003676); BEST Arabidopsis thaliana protein match is: SAUR-like auxin-responsive protein family (TAIR:AT3G03830.1); Has 1105 Blast hits to 1099 proteins in 28 species: Archae - 0; Bacteria - 0; Metazoa - 0; Fungi - 0; Plants - 1104; Viruses - 0; Other Eukaryotes - 1 (source: NCBI BLin…	protein_coding	SMALL AUXIN UP RNA 26 (SAUR26)
AT1G75040	PATHOGENESIS-RELATED GENE 5 (PR5)	14.8006	3.85413	-1.94118	0.07095	0.996985	R	Thaumatin-like protein involved in response to pathogens. mRNA level of the PR-5 gene (At1g75040)is significantly changed after cutting the inflorescence stem indicating the existence of a network of signal transducing pathways as other stress-regulated genes (At5g01410, At3g17800, At1g29930)do not response to the treatment.	protein_coding	(PR-5);PATHOGENESIS-RELATED GENE 5 (PR5)
AT4G23550	(WRKY29)	10.6746	2.78094	-1.94054	0.09785	0.996985	R	Encodes WRKY DNA-binding protein 29 (WRKY29).	protein_coding	(ATWRKY29); (WRKY29)
AT2G30750	CYTOCHROME P450, FAMILY 71, SUBFAMILY A, POLYPEPTIDE 12 (CYP71A12)	9.41068	2.46867	-1.93056	0.0589	0.996985	R	putative cytochrome P450	protein_coding	CYTOCHROME P450, FAMILY 71, SUBFAMILY A, POLYPEPTIDE 12 (CYP71A12)
AT1G66160	CYS, MET, PRO, AND GLY PROTEIN 1 (CMPG1)	21.9032	5.77322	-1.92369	0.02835	0.840436	R	CYS, MET, PRO, and GLY protein 1 (CMPG1); FUNCTIONS IN: ubiquitin-protein ligase activity, binding; INVOLVED IN: response to chitin; LOCATED IN: ubiquitin ligase complex; EXPRESSED IN: 18 plant structures; EXPRESSED DURING: 9 growth stages; CONTAINS InterPro DOMAIN/s: U box domain (InterPro:IPR003613), Armadillo-type fold (InterPro:IPR016024); BEST Arabidopsis thaliana protein match is: ARM repea…	protein_coding	(ATCMPG1);"CYS, MET, PRO, AND GLY PROTEIN 1" (CMPG1)
AT3G02820		38.4678	10.1611	-1.92059	0.0183	0.680556	R	zinc knuckle (CCHC-type) family protein; FUNCTIONS IN: zinc ion binding, nucleic acid binding; INVOLVED IN: cell cycle, replication fork protection, response to DNA damage stimulus; LOCATED IN: nucleus, chloroplast; EXPRESSED IN: 20 plant structures; EXPRESSED DURING: 15 growth stages; CONTAINS InterPro DOMAIN/s: Replication fork protection component Swi3 (InterPro:IPR012923), Zinc finger, CCHC-t…	protein_coding
AT4G14370		2.15709	0.571068	-1.91735	0.1342	0.996985	R	Disease resistance protein (TIR-NBS-LRR class) family; FUNCTIONS IN: phosphoinositide binding; INVOLVED IN: signal transduction, defense response; LOCATED IN: intrinsic to membrane; EXPRESSED IN: petal, leaf whorl, male gametophyte, flower, pollen tube; EXPRESSED DURING: L mature pollen stage, M germinated pollen stage, 4 anthesis, petal differentiation and expansion stage; CONTAINS InterPro DOMA…	protein_coding
AT3G13662		9.43375	2.52695	-1.90043	0.20135	0.996985	R	Disease resistance-responsive (dirigent-like protein) family protein; FUNCTIONS IN: molecular_function unknown; INVOLVED IN: lignan biosynthetic process, defense response; LOCATED IN: endomembrane system; EXPRESSED IN: 11 plant structures; EXPRESSED DURING: 6 growth stages; CONTAINS InterPro DOMAIN/s: Plant disease resistance response protein (InterPro:IPR004265); BEST Arabidopsis thaliana protei…	protein_coding
AT5G06650	GLABROUS INFLORESCENCE STEMS 2 (GIS2)	1.26568	0.339238	-1.89954	1	1	R	GLABROUS INFLORESCENCE STEMS 2 (GIS2); FUNCTIONS IN: sequence-specific DNA binding transcription factor activity, zinc ion binding, nucleic acid binding; INVOLVED IN: trichome differentiation, response to gibberellin stimulus, response to cytokinin stimulus, regulation of transcription; LOCATED IN: intracellular; EXPRESSED IN: 6 plant structures; EXPRESSED DURING: F mature embryo stage, petal dif…	protein_coding	GLABROUS INFLORESCENCE STEMS 2 (GIS2)
AT1G72930	TOLL/INTERLEUKIN-1 RECEPTOR-LIKE (TIR)	0.747686	0.201165	-1.89405	1	1	R	Toll/interleukin-1 receptor-like protein (TIR) mRNA,	protein_coding	TOLL/INTERLEUKIN-1 RECEPTOR-LIKE (TIR)
AT1G61410		39.7822	10.7077	-1.89347	0.02425	0.774371	R	DNA double-strand break repair and VJ recombination XRCC4; FUNCTIONS IN: DNA binding; INVOLVED IN: double-strand break repair, DNA recombination; LOCATED IN: nucleus; CONTAINS InterPro DOMAIN/s: DNA double-strand break repair and VJ recombination XRCC4, C-terminal (InterPro:IPR014751), DNA double-strand break repair and VJ recombination XRCC4 (InterPro:IPR010585); BEST Arabidopsis thaliana protei…	protein_coding
AT4G23515		0.638292	0.171896	-1.89268	1	1	R	Toll-Interleukin-Resistance (TIR) domain family protein; FUNCTIONS IN: transmembrane receptor activity; INVOLVED IN: signal transduction, defense response, innate immune response; LOCATED IN: membrane; CONTAINS InterPro DOMAIN/s: Toll-Interleukin receptor (InterPro:IPR000157); BEST Arabidopsis thaliana protein match is: phloem protein 2-A8 (TAIR:AT5G45070.1); Has 35333 Blast hits to 34131 protein…	protein_coding
AT1G48670		0.756767	0.204205	-1.88983	1	1	R	auxin-responsive GH3 family protein; CONTAINS InterPro DOMAIN/s: GH3 auxin-responsive promoter (InterPro:IPR004993); BEST Arabidopsis thaliana protein match is: Auxin-responsive GH3 family protein (TAIR:AT1G48660.1); Has 1327 Blast hits to 1306 proteins in 228 species: Archae - 0; Bacteria - 396; Metazoa - 53; Fungi - 2; Plants - 668; Viruses - 0; Other Eukaryotes - 208 (source: NCBI BLink).	protein_coding
AT1G19250	FLAVIN-DEPENDENT MONOOXYGENASE 1 (FMO1)	0.677597	0.182897	-1.8894	1	1	R	FMO1 is required for full expression of TIR-NB-LRR?conditioned resistance to avirulent pathogens and for basal resistance to invasive virulent pathogens. Functions in an EDS1-regulated but SA-independent mechanism that promotes resistance and cell death at pathogen infection sites.	protein_coding	FLAVIN-DEPENDENT MONOOXYGENASE 1 (FMO1)
AT5G45380	DEGRADATION OF UREA 3 (DUR3)	4.09491	1.10624	-1.88817	0.08935	0.996985	R	DEGRADATION OF UREA 3 (DUR3); CONTAINS InterPro DOMAIN/s: Sodium/solute symporter, subgroup (InterPro:IPR019900), Sodium/solute symporter (InterPro:IPR001734); Has 9388 Blast hits to 9377 proteins in 1702 species: Archae - 173; Bacteria - 6389; Metazoa - 719; Fungi - 340; Plants - 51; Viruses - 0; Other Eukaryotes - 1716 (source: NCBI BLink).	protein_coding	DEGRADATION OF UREA 3 (DUR3); (ATDUR3)
AT4G36140		10.2374	2.78362	-1.87882	0.01145	0.551159	R	disease resistance protein (TIR-NBS-LRR class), putative; FUNCTIONS IN: transmembrane receptor activity, nucleoside-triphosphatase activity, nucleotide binding, ATP binding; INVOLVED IN: signal transduction, defense response, apoptosis, innate immune response; LOCATED IN: intrinsic to membrane; EXPRESSED IN: 20 plant structures; EXPRESSED DURING: 9 growth stages; CONTAINS InterPro DOMAIN/s: ATPas…	protein_coding
AT2G23170	(GH3.3)	3.77612	1.03829	-1.8627	0.12415	0.996985	R	encodes an IAA-amido synthase that conjugates Asp and other amino acids to auxin in vitro.	protein_coding	(GH3.3)
AT3G23010	RECEPTOR LIKE PROTEIN 36 (RLP36)	4.20637	1.15772	-1.86129	0.13155	0.996985	R	receptor like protein 36 (RLP36); CONTAINS InterPro DOMAIN/s: Leucine-rich repeat (InterPro:IPR001611); BEST Arabidopsis thaliana protein match is: receptor like protein 38 (TAIR:AT3G23120.1); Has 98934 Blast hits to 26273 proteins in 1049 species: Archae - 38; Bacteria - 5801; Metazoa - 19602; Fungi - 835; Plants - 65537; Viruses - 10; Other Eukaryotes - 7111 (source: NCBI BLink).	protein_coding	RECEPTOR LIKE PROTEIN 36 (RLP36);RECEPTOR LIKE PROTEIN 36 (AtRLP36)
AT1G64380		8.43016	2.32744	-1.85682	0.08185	0.996985	R	encodes a member of the DREB subfamily A-6 of ERF/AP2 transcription factor family. The protein contains one AP2 domain. There are 8 members in this subfamily including RAP2.4.	protein_coding
AT1G61100		52.3864	14.5581	-1.84737	0.002	0.189909	R	disease resistance protein (TIR class), putative; BEST Arabidopsis thaliana protein match is: COP1-interacting protein 7 (TAIR:AT4G27430.2); Has 1636 Blast hits to 1307 proteins in 221 species: Archae - 4; Bacteria - 130; Metazoa - 666; Fungi - 143; Plants - 195; Viruses - 9; Other Eukaryotes - 489 (source: NCBI BLink).	protein_coding
AT5G07660	STRUCTURAL MAINTENANCE OF CHROMOSOMES 6A (SMC6A)	11.0726	3.08889	-1.84183	0.02095	0.724771	R	Encodes SMC6A (STRUCTURAL MAINTENANCE OF CHROMOSOMES 6A), a component of the SMC5/6 complex. SMC5/6 complex promotes sister chromatid alignment and homologous recombination after DNA damage.	protein_coding	STRUCTURAL MAINTENANCE OF CHROMOSOMES 6A (SMC6A)
AT1G74500	ACTIVATION-TAGGED BRI1(BRASSINOSTEROID-INSENSITIVE 1)-SUPPRESSOR 1 (BS1)	13.8741	3.89409	-1.83304	0.1668	0.996985	R	Encodes a basic helix?loop?helix transcription factor that acts downstream of MP in root initiation. TMO7 protein moves to the hypophysis and to vascular cells, contributing to MP-dependent root formation. Promotes the correct definition of the hypophysis cell division plane.	protein_coding	BASIC HELIX-LOOP-HELIX PROTEIN 135 (BHLH135);ACTIVATION-TAGGED BRI1(BRASSINOSTEROID-INSENSITIVE 1)-SUPPRESSOR 1 (ATBS1);TARGET OF MONOPTEROS 7 (TMO7);ACTIVATION-TAGGED BRI1(BRASSINOSTEROID-INSENSITIVE 1)-SUPPRESSOR 1 (BS1);PACLOBUTRAZOL RESISTANCE 3 (PRE3)
AT3G15540	INDOLE-3-ACETIC ACID INDUCIBLE 19 (IAA19)	10.7006	3.01427	-1.82781	0.109	0.996985	R	Primary auxin-responsive gene. Involved in the regulation stamen filaments development.	protein_coding	MASSUGU 2 (MSG2);INDOLE-3-ACETIC ACID INDUCIBLE 19 (IAA19)
AT5G15130	WRKY DNA-BINDING PROTEIN 72 (WRKY72)	11.7682	3.34031	-1.81684	0.04565	0.996985	R	member of WRKY Transcription Factor; Group II-b; contribute to basal immunity.	protein_coding	WRKY DNA-BINDING PROTEIN 72 (WRKY72);ARABIDOPSIS THALIANA WRKY DNA-BINDING PROTEIN 72 (ATWRKY72)
AT1G66280	(BGLU22)	28.3561	8.05822	-1.81513	0.012	0.558422	R	BGLU22; FUNCTIONS IN: beta-glucosidase activity, hydrolase activity, hydrolyzing O-glycosyl compounds; INVOLVED IN: response to salt stress, cellular response to cold, cellular response to salt stress; LOCATED IN: membrane; EXPRESSED IN: root, callus, pollen tube, leaf; EXPRESSED DURING: seedling growth; CONTAINS InterPro DOMAIN/s: Glycoside hydrolase, family 1 (InterPro:IPR001360), Glycoside hyd…	protein_coding	(BGLU22)
AT2G32680	RECEPTOR LIKE PROTEIN 23 (RLP23)	0.952401	0.270888	-1.81387	1	1	R	receptor like protein 23 (RLP23); FUNCTIONS IN: kinase activity; INVOLVED IN: signal transduction, defense response; LOCATED IN: endomembrane system; EXPRESSED IN: 17 plant structures; EXPRESSED DURING: 9 growth stages; CONTAINS InterPro DOMAIN/s: Leucine-rich repeat (InterPro:IPR001611); BEST Arabidopsis thaliana protein match is: receptor like protein 24 (TAIR:AT2G33020.1); Has 122044 Blast hit…	protein_coding	RECEPTOR LIKE PROTEIN 23 (RLP23);RECEPTOR LIKE PROTEIN 23 (AtRLP23)
AT3G45290	MILDEW RESISTANCE LOCUS O 3 (MLO3)	4.32376	1.23823	-1.80401	0.55375	0.996985	R	A member of a large family of seven-transmembrane domain proteins specific to plants, homologs of the barley mildew resistance locus o (MLO) protein. The Arabidopsis genome contains 15 genes encoding MLO proteins, with localization in plasma membrane. Phylogenetic analysis revealed four clades of closely-related AtMLO genes. ATMLO3 belongs to the clade IV, with AtMLO2, AtMLO6 and AtMLO12. The gen…	protein_coding	MILDEW RESISTANCE LOCUS O 3 (ATMLO3);MILDEW RESISTANCE LOCUS O 3 (MLO3)
AT2G44490	PENETRATION 2 (PEN2)	30.6708	8.87044	-1.78979	0.00895	0.487983	R	Encodes a glycosyl hydrolase that localizes to peroxisomes and acts as a component of an inducible preinvasion resistance mechanism. Required for mlo resistance.	protein_coding	BETA GLUCOSIDASE 26 (BGLU26);PENETRATION 2 (PEN2)
AT4G33300	ADR1-LIKE 1 (ADR1-L1)	35.0908	10.1875	-1.78429	0.00345	0.281815	R	Encodes a member of the ADR1 family nucleotide-binding leucine-rich repeat (NB-LRR) immune receptors.	protein_coding	ADR1-LIKE 1 (ADR1-L1)
AT2G31320	POLY(ADP-RIBOSE) POLYMERASE 2 (PARP2)	14.0808	4.09302	-1.78249	0.01575	0.630877	R	PARP2 can catalyze self poly-ADP-ribosylation. It in an abiotic stress-inducible gene.	protein_coding	(ATPARP2);POLY(ADP-RIBOSE) POLYMERASE 2 (PARP2)
AT1G49570		5.47994	1.60097	-1.77521	0.1525	0.996985	R	Peroxidase superfamily protein; FUNCTIONS IN: peroxidase activity, heme binding; INVOLVED IN: oxidation reduction, response to oxidative stress; LOCATED IN: endomembrane system; EXPRESSED IN: leaf lamina base, leaf whorl, hypocotyl, sepal, root; EXPRESSED DURING: 4 anthesis; CONTAINS InterPro DOMAIN/s: Haem peroxidase (InterPro:IPR010255), Plant peroxidase (InterPro:IPR000823), Peroxidases heam-l…	protein_coding
AT5G24090	CHITINASE A (CHIA)	10.7851	3.17042	-1.76629	0.09935	0.996985	R	Chitinase A (class III) expressed exclusively under environmental stress conditions.	protein_coding	CHITINASE A (CHIA);CHITINASE A (ATCHIA)
AT4G19030	NOD26-LIKE MAJOR INTRINSIC PROTEIN 1 (NLM1)	5.2851	1.56695	-1.75397	0.1847	0.996985	R	an aquaporin whose expression level is reduced by ABA, NaCl, dark, and dessication. is expressed at relatively low levels under normal conditions. Also functions in arsenite transport and tolerance.	protein_coding	NOD26-LIKE INTRINSIC PROTEIN 1;1 (NIP1;1);NOD26-LIKE MAJOR INTRINSIC PROTEIN 1 (NLM1); (AT-NLM1);NOD26-LIKE MAJOR INTRINSIC PROTEIN 1 (ATNLM1)
AT3G49960		8.95638	2.66929	-1.74646	0.10395	0.996985	R	Its expression is enriched in root hair cells (compared to non-root hair cells) and this enrichment is associated with increase in the transcription-associated mark trimethylation of H3 lysine 4 (H3K4me3) and decrease in the Polycomb silencing-associated mark trimethylation of H3 lysine 27 (H3K27me3) in root hair cells relative to non-root hair cells.	protein_coding
AT2G46410	CAPRICE (CPC)	18.9469	5.66206	-1.74256	0.12565	0.996985	R	Nuclear-localized R3-type MYB transcription factor. Positive regulator of hair-cell differentiation. Preferentially transcribed in hairless cells. Moves from atrichoblasts into trichoblast via plasmodesmata in a tissue-specific mode. N-terminus and part of the Myb domain are required for this movement, with W76 playing a crucial role. Capability to increase the size-exclusion limit of plasmodesma…	protein_coding	CAPRICE (CPC)
AT3G12040		2.73974	0.819992	-1.74036	0.29645	0.996985	R	DNA-3-methyladenine glycosylase (MAG); FUNCTIONS IN: DNA binding, alkylbase DNA N-glycosylase activity, catalytic activity; INVOLVED IN: base-excision repair; LOCATED IN: cellular_component unknown; EXPRESSED IN: 22 plant structures; EXPRESSED DURING: 14 growth stages; CONTAINS InterPro DOMAIN/s: Methylpurine-DNA glycosylase (MPG) (InterPro:IPR003180), Formyl transferase, C-terminal-like (InterPr…	protein_coding
AT4G21410	CYSTEINE-RICH RLK (RECEPTOR-LIKE PROTEIN KINASE) 29 (CRK29)	2.80686	0.846225	-1.72984	0.17875	0.996985	R	Encodes a cysteine-rich receptor-like protein kinase.	protein_coding	CYSTEINE-RICH RLK (RECEPTOR-LIKE PROTEIN KINASE) 29 (CRK29)
AT2G35000	ARABIDOPSIS TOXICOS EN LEVADURA 9 (ATL9)	2.70869	0.822522	-1.71947	0.2169	0.996985	R	E3 ligase-like protein induced by chitin oligomers.	protein_coding	ARABIDOPSIS TOXICOS EN LEVADURA 9 (ATL9)
AT4G16950	RECOGNITION OF PERONOSPORA PARASITICA 5 (RPP5)	4.02009	1.22373	-1.71594	0.05425	0.996985	R	Contains a putative nucleotide binding site and leucine-rich repeats. Similar to the plant resistance genes N and L6, and to the toll and interleukin-1 receptors. Confers resistance to Peronospora parasitica.	protein_coding	RECOGNITION OF PERONOSPORA PARASITICA 5 (RPP5)
AT3G61900		10.8235	3.29597	-1.71539	0.2743	0.996985	R	SAUR-like auxin-responsive protein family ; CONTAINS InterPro DOMAIN/s: Auxin responsive SAUR protein (InterPro:IPR003676); BEST Arabidopsis thaliana protein match is: SAUR-like auxin-responsive protein family (TAIR:AT2G46690.1); Has 1394 Blast hits to 1380 proteins in 28 species: Archae - 0; Bacteria - 0; Metazoa - 0; Fungi - 0; Plants - 1393; Viruses - 0; Other Eukaryotes - 1 (source: NCBI BLin…	protein_coding
AT1G24190	SIN3-LIKE 3 (SNL3)	31.7459	9.70148	-1.71029	0.0036	0.285346	R	Enhances AtERF7-mediated transcriptional repression. RNAi lines show ABA hypersensitivity. Interacts with ERF7 and HDA19.	protein_coding	SIN3-LIKE 3 (SNL3);ARABIDOPSIS THALIANA SIN3 HOMOLOG (ATSIN3);ARABIDOPSIS THALIANA SIN3 HOMOLOG (SIN3)
AT5G17390		2.66867	0.820583	-1.7014	0.33615	0.996985	R	Adenine nucleotide alpha hydrolases-like superfamily protein; FUNCTIONS IN: molecular_function unknown; INVOLVED IN: response to stress; CONTAINS InterPro DOMAIN/s: UspA (InterPro:IPR006016), Rossmann-like alpha/beta/alpha sandwich fold (InterPro:IPR014729); BEST Arabidopsis thaliana protein match is: Adenine nucleotide alpha hydrolases-like superfamily protein (TAIR:AT3G03290.1); Has 1807 Blast …	protein_coding
AT3G55120	TRANSPARENT TESTA 5 (TT5)	13.3251	4.09948	-1.70063	0.10825	0.996985	R	Catalyzes the conversion of chalcones into flavanones. Required for the accumulation of purple anthocyanins in leaves and stems. Co-expressed with CHS.	protein_coding	CHALCONE ISOMERASE (CHI);TRANSPARENT TESTA 5 (TT5); (A11);CHALCONE FLAVANONE ISOMERASE (CFI); (ATCHI)
AT1G59500	(GH3.4)	0.575239	0.177464	-1.69664	1	1	R	encodes an IAA-amido synthase that conjugates Asp and other amino acids to auxin in vitro.	protein_coding	(GH3.4)
AT5G17580		0.575239	0.177464	-1.69664	1	1	R	Phototropic-responsive NPH3 family protein; FUNCTIONS IN: signal transducer activity; INVOLVED IN: response to light stimulus; LOCATED IN: cellular_component unknown; EXPRESSED IN: stem, sepal; EXPRESSED DURING: petal differentiation and expansion stage; CONTAINS InterPro DOMAIN/s: NPH3 (InterPro:IPR004249), BTB/POZ (InterPro:IPR013069), BTB/POZ fold (InterPro:IPR011333), BTB/POZ-like (InterPro:I…	protein_coding
AT3G04220		0.385468	0.119017	-1.69544	1	1	R	Disease resistance protein (TIR-NBS-LRR class) family; FUNCTIONS IN: transmembrane receptor activity, nucleoside-triphosphatase activity, nucleotide binding, ATP binding; INVOLVED IN: signal transduction, defense response, apoptosis, innate immune response; LOCATED IN: intrinsic to membrane; EXPRESSED IN: 21 plant structures; EXPRESSED DURING: 13 growth stages; CONTAINS InterPro DOMAIN/s: ATPase,…	protein_coding
AT2G29100	GLUTAMATE RECEPTOR 2.9 (GLR2.9)	0.353902	0.109285	-1.69525	1	1	R	member of Putative ligand-gated ion channel subunit family	protein_coding	GLUTAMATE RECEPTOR 2.9 (ATGLR2.9);GLUTAMATE RECEPTOR 2.9 (GLR2.9);GLUTAMATE RECEPTOR 2.9 (GLR2.9)
AT4G23130	CYSTEINE-RICH RLK (RECEPTOR-LIKE PROTEIN KINASE) 5 (CRK5)	3.14706	0.982011	-1.68019	0.1711	0.996985	R	Encodes a receptor-like protein kinase. Naming convention from Chen et al 2003 (PMID 14756307)	protein_coding	RECEPTOR-LIKE PROTEIN KINASE 6 (RLK6);CYSTEINE-RICH RLK (RECEPTOR-LIKE PROTEIN KINASE) 5 (CRK5)
AT3G50840		3.06311	0.955893	-1.68008	0.1724	0.996985	R	Phototropic-responsive NPH3 family protein; FUNCTIONS IN: signal transducer activity; INVOLVED IN: response to light stimulus; LOCATED IN: cellular_component unknown; CONTAINS InterPro DOMAIN/s: NPH3 (InterPro:IPR004249), BTB/POZ (InterPro:IPR013069), BTB/POZ fold (InterPro:IPR011333), BTB/POZ-like (InterPro:IPR000210); BEST Arabidopsis thaliana protein match is: Phototropic-responsive NPH3 famil…	protein_coding
AT1G45145	THIOREDOXIN H-TYPE 5 (TRX5)	187.271	58.4534	-1.67977	0.00645	0.399516	R	encodes a cytosolic thioredoxin that reduces disulfide bridges of target proteins by the reversible formation of a disulfide bridge between two neighboring Cys residues present in the active site. Thioredoxins have been found to regulate a variety of biological reactions in prokaryotic and eukaryotic cells.	protein_coding	THIOREDOXIN H-TYPE 5 (ATTRX5);THIOREDOXIN H-TYPE 5 (TRX5);LOCUS OF INSENSITIVITY TO VICTORIN 1 (LIV1);THIOREDOXIN H-TYPE 5 (ATH5)
AT2G47000	ATP-BINDING CASSETTE B4 (ABCB4)	77.943	24.3416	-1.679	0.0048	0.341402	R	Encodes an auxin efflux transmembrane transporter that is a member of the multidrug resistance P-glycoprotein (MDR/PGP) subfamily of ABC transporters. Functions in the basipetal redirection of auxin from the root tip. Exhibits apolar plasma membrane localization in the root cap and polar localization in tissues above and is involved in root hair elongation.	protein_coding	MULTIDRUG RESISTANCE 4 (MDR4);P-GLYCOPROTEIN 4 (PGP4); (ATABCB4);ATP-BINDING CASSETTE B4 (ABCB4);ARABIDOPSIS P-GLYCOPROTEIN 4 (ATPGP4)
AT1G13740	ABI FIVE BINDING PROTEIN 2 (AFP2)	13.5928	4.24977	-1.67739	0.15695	0.996985	R	Encodes a member of a small plant-specific gene family whose members interact with ABI5 and appear to be involved in mediating stress responses. AFP2 mutants affect a number of ABA mediated processes such as germination and response to osmotic and sugar stress. AFP2 nuclear localization is stress dependent.	protein_coding	ABI FIVE BINDING PROTEIN 2 (AFP2)
AT2G44110	MILDEW RESISTANCE LOCUS O 15 (MLO15)	8.03943	2.51654	-1.67565	0.6505	0.996985	R	A member of a large family of seven-transmembrane domain proteins specific to plants, homologs of the barley mildew resistance locus o (MLO) protein. The Arabidopsis genome contains 15 genes encoding MLO proteins, with localization in plasma membrane. Phylogenetic analysis revealed four clades of closely-related AtMLO genes. ATMLO15 belongs to the clade II, with ATMLO13 and ATMLO15. The gene is e…	protein_coding	MILDEW RESISTANCE LOCUS O 15 (ATMLO15);MILDEW RESISTANCE LOCUS O 15 (MLO15)
AT3G04530	PHOSPHOENOLPYRUVATE CARBOXYLASE KINASE 2 (PPCK2)	13.257	4.26874	-1.63487	0.1043	0.996985	R	Encodes a second Arabidopsis phosphoenolpyruvate carboxylase kinase gene product with a different expression pattern from PPCK1. Expression of the gene is upregulated by exposure of the plant to light.	protein_coding	PHOSPHOENOLPYRUVATE CARBOXYLASE KINASE 2 (PPCK2); (ATPPCK2);PHOSPHOENOLPYRUVATE CARBOXYLASE KINASE 2 (PEPCK2)
AT5G53160	REGULATORY COMPONENTS OF ABA RECEPTOR 3 (RCAR3)	143.129	46.1864	-1.63178	0.0051	0.350738	R	Encodes RCAR3, a regulatory component of ABA receptor. Interacts with protein phosphatase 2Cs ABI1 and ABI2. Stimulates ABA signaling.	protein_coding	PYR1-LIKE 8 (PYL8);REGULATORY COMPONENTS OF ABA RECEPTOR 3 (RCAR3)
AT5G12380	ANNEXIN 8 (ANNAT8)	0.70512	0.229166	-1.62148	1	1	R	annexin 8 (ANNAT8); FUNCTIONS IN: calcium-dependent phospholipid binding, calcium ion binding; INVOLVED IN: response to water deprivation, response to salt stress, response to cold, response to heat; EXPRESSED IN: embryo, pedicel, synergid; EXPRESSED DURING: 4 anthesis, C globular stage; CONTAINS InterPro DOMAIN/s: Annexin like protein (InterPro:IPR015472), Annexin repeat (InterPro:IPR018502), An…	protein_coding	ANNEXIN 8 (ANNAT8)
AT5G48400	(ATGLR1.2)	1.81721	0.595084	-1.61056	0.2055	0.996985	R	member of Putative ligand-gated ion channel subunit family	protein_coding	GLUTAMATE RECEPTOR 1.2 (GLR1.2); (ATGLR1.2)
AT5G61270	PHYTOCHROME-INTERACTING FACTOR7 (PIF7)	4.2022	1.38494	-1.60132	0.20255	0.996985	R	Basic helix-loop-helix (bHLH) phytochrome interacting factor. Interacts specifically with the far-red light?absorbing Pfr form of phyB through a conserved domain called the active phyB binding motif. Upon light exposure, PIF7 rapidly migrates to intranuclear speckles, where it colocalizes with phyB. Role as negative regulator of phyB-mediated seedling deetiolation.	protein_coding	PHYTOCHROME-INTERACTING FACTOR7 (PIF7)
AT5G07580		27.2036	9.05684	-1.58672	0.0452	0.996985	R	encodes a member of the ERF (ethylene response factor) subfamily B-3 of ERF/AP2 transcription factor family. The protein contains one AP2 domain. There are 18 members in this subfamily including ATERF-1, ATERF-2, AND ATERF-5.	protein_coding
AT1G64780	AMMONIUM TRANSPORTER 1;2 (AMT1;2)	7.42239	2.47278	-1.58575	0.10475	0.996985	R	encodes an ammonium transporter protein believed to act as a high affinity transporter. It is expressed in the root, primarily in endodermal and cortical cells, and contributes to ammonium uptake in the root.	protein_coding	AMMONIUM TRANSPORTER 1;2 (AMT1;2);AMMONIUM TRANSPORTER 1;2 (ATAMT1;2)
AT3G05650	RECEPTOR LIKE PROTEIN 32 (RLP32)	0.787999	0.266158	-1.56591	1	1	R	receptor like protein 32 (RLP32); FUNCTIONS IN: kinase activity; INVOLVED IN: signal transduction, defense response; LOCATED IN: endomembrane system; EXPRESSED IN: 22 plant structures; EXPRESSED DURING: 13 growth stages; CONTAINS InterPro DOMAIN/s: Leucine-rich repeat-containing N-terminal domain, type 2 (InterPro:IPR013210), Leucine-rich repeat (InterPro:IPR001611); BEST Arabidopsis thaliana pro…	protein_coding	RECEPTOR LIKE PROTEIN 32 (AtRLP32);RECEPTOR LIKE PROTEIN 32 (RLP32)
AT5G41550		24.3077	8.22644	-1.56307	0.01365	0.576381	R	Disease resistance protein (TIR-NBS-LRR class) family; FUNCTIONS IN: transmembrane receptor activity, nucleoside-triphosphatase activity, nucleotide binding, ATP binding; INVOLVED IN: signal transduction, defense response, apoptosis, innate immune response; LOCATED IN: intrinsic to membrane; EXPRESSED IN: root; CONTAINS InterPro DOMAIN/s: ATPase, AAA+ type, core (InterPro:IPR003593), NB-ARC (Inte…	protein_coding
AT5G57560	TOUCH 4 (TCH4)	313.711	106.19	-1.56279	0.0086	0.480214	R	Encodes a cell wall-modifying enzyme, rapidly upregulated in response to environmental stimuli	protein_coding	XYLOGLUCAN ENDOTRANSGLUCOSYLASE/HYDROLASE 22 (XTH22);TOUCH 4 (TCH4)
AT1G77120	ALCOHOL DEHYDROGENASE 1 (ADH1)	127.832	43.3012	-1.56177	0.01015	0.518759	R	Catalyzes the reduction of acetaldehyde using NADH as reductant. Requires zinc for activity. Dimer. Anaerobic response polypeptide (ANP). Fermentation. The protein undergoes thiolation following treatment with the oxidant tert-butylhydroperoxide.	protein_coding	ALCOHOL DEHYDROGENASE 1 (ADH1); (ATADH1);ARABIDOPSIS THALIANA ALCOHOL DEHYDROGENASE (ATADH);ALCOHOL DEHYDROGENASE (ADH)
AT4G18210	PURINE PERMEASE 10 (PUP10)	40.9566	13.9192	-1.55702	0.0196	0.701028	R	Member of a family of proteins related to PUP1, a purine transporter. May be involved in the transport of purine and purine derivatives such as cytokinins, across the plasma membrane.	protein_coding	PURINE PERMEASE 10 (PUP10);PURINE PERMEASE 10 (ATPUP10)
AT5G65420	CYCLIN D4;1 (CYCD4;1)	11.9172	4.08162	-1.54583	0.1005	0.996985	R	Encodes a D-type cyclin CYCD4;1 that physically interacts with CDC2A and is expressed during vascular tissue development, embryogenesis, and formation of lateral root primordia. Its expression is upregulated early during germination.Involved in stomatal cell lineage proliferation in the hypocotyl.	protein_coding	CYCLIN D4;1 (CYCD4;1)
AT4G21830	METHIONINE SULFOXIDE REDUCTASE B7 (MSRB7)	6.26768	2.15456	-1.54054	0.26515	0.996985	R	methionine sulfoxide reductase B7 (MSRB7); CONTAINS InterPro DOMAIN/s: Methionine sulphoxide reductase B (InterPro:IPR002579), Mss4-like (InterPro:IPR011057); BEST Arabidopsis thaliana protein match is: methionine sulfoxide reductase B8 (TAIR:AT4G21840.1); Has 30201 Blast hits to 17322 proteins in 780 species: Archae - 12; Bacteria - 1396; Metazoa - 17338; Fungi - 3422; Plants - 5037; Viruses - 0…	protein_coding	METHIONINE SULFOXIDE REDUCTASE B7 (MSRB7);METHIONINE SULFOXIDE REDUCTASE B7 (ATMSRB7)
AT4G30270	XYLOGLUCAN ENDOTRANSGLUCOSYLASE/HYDROLASE 24 (XTH24)	768.591	264.218	-1.54049	0.01315	0.573389	R	encodes a protein similar to endo xyloglucan transferase in sequence. It is also very similar to BRU1 in soybean, which is involved in brassinosteroid response.	protein_coding	MERISTEM-5 (MERI5B);SENESCENCE 4 (SEN4);XYLOGLUCAN ENDOTRANSGLUCOSYLASE/HYDROLASE 24 (XTH24);MERISTEM 5 (MERI-5)
AT4G16890	SUPPRESSOR OF NPR1-1, CONSTITUTIVE 1 (SNC1)	3.16666	1.08948	-1.53932	0.1196	0.996985	R	Encodes a Toll Interleukin1 receptor-nucleotide binding-Leu- rich repeat-type resistance gene (TIR-NB-LRR-type) involved in the salicylic acid-dependent defense response pathway. Mutant plants constitutively express pathogenesis-related (PR) genes and are pathogen resistant. Resistance signaling in snc1 requires EDS1, MOS3 and PAD4.	protein_coding	BALL (BAL);SUPPRESSOR OF NPR1-1, CONSTITUTIVE 1 (SNC1)
AT1G15210	ATP-BINDING CASSETTE G35 (ABCG35)	15.7894	5.43615	-1.5383	0.0178	0.67266	R	pleiotropic drug resistance 7 (PDR7); FUNCTIONS IN: ATPase activity, coupled to transmembrane movement of substances; INVOLVED IN: drug transmembrane transport; LOCATED IN: plasma membrane, chloroplast, membrane; EXPRESSED IN: 9 plant structures; EXPRESSED DURING: 4 anthesis, F mature embryo stage, petal differentiation and expansion stage, E expanded cotyledon stage, D bilateral stage; CONTAINS …	protein_coding	PLEIOTROPIC DRUG RESISTANCE 7 (PDR7);ATP-BINDING CASSETTE G35 (ABCG35);PLEIOTROPIC DRUG RESISTANCE 7 (ATPDR7)
AT5G51060	ROOT HAIR DEFECTIVE 2 (RHD2)	2.36866	0.821298	-1.52809	0.1871	0.996985	R	RHD2 (along with RHD3 and RHD4) is required for normal root hair elongation. Has NADPH oxidase activity. Gene is expressed in the elongation and differention zone in trichoblasts and elongating root hairs. RDH2 is localized to the growing tips of root hair cells. It is required for the production of reactive oxygen species in response to extracellular ATP stimulus. The increase in ROS production …	protein_coding	A. THALIANA RESPIRATORY BURST OXIDASE HOMOLOG C (ATRBOHC);ROOT HAIR DEFECTIVE 2 (RHD2);RESPIRATORY BURST OXIDASE HOMOLOG C (RBOHC)
AT3G63360		22.2408	7.74036	-1.52274	0.33785	0.996985	R	Encodes a defensin-like (DEFL) family protein.	protein_coding
AT2G01200	INDOLE-3-ACETIC ACID INDUCIBLE 32 (IAA32)	1.72278	0.603593	-1.51309	0.4128	0.996985	R	Belongs to auxin inducible gene family.	protein_coding	INDOLE-3-ACETIC ACID INDUCIBLE 32 (IAA32)
AT4G02520	GLUTATHIONE S-TRANSFERASE PHI 2 (GSTF2)	230.734	81.114	-1.50821	0.01085	0.539406	R	Encodes glutathione transferase belonging to the phi class of GSTs. Naming convention according to Wagner et al. (2002). The expression of this gene is upregulated by herbicide safeners such as benoxacor and fenclorim.	protein_coding	GLUTATHIONE S-TRANSFERASE PHI 2 (GSTF2); (GST2); (ATPM24);GLUTATHIONE S-TRANSFERASE PHI 2 (ATGSTF2); (ATPM24.1)
AT5G27600	LONG-CHAIN ACYL-COA SYNTHETASE 7 (LACS7)	10.918	3.84377	-1.50611	0.05985	0.996985	R	Encode peroxisomal long-chain acyl-CoA synthetase. Activates fatty acids for further metabolism. Interacts with PEX5.	protein_coding	(ATLACS7);LONG-CHAIN ACYL-COA SYNTHETASE 7 (LACS7)
AT3G52450	PLANT U-BOX 22 (PUB22)	17.4395	6.14523	-1.50482	0.0582	0.996985	R	Encodes a cytoplasmically localized U-box domain E3 ubiquitin ligase protein that is involved in the response to water stress and acts as a negative regulator of PAMP-triggered immunity.	protein_coding	PLANT U-BOX 22 (PUB22); (ATPUB22)
AT1G56650	PRODUCTION OF ANTHOCYANIN PIGMENT 1 (PAP1)	10.2469	3.61408	-1.50349	0.1727	0.996985	R	Encodes a putative MYB domain containing transcription factor involved in anthocyanin metabolism and radical scavenging. Essential for the sucrose-mediated expression of the dihydroflavonol reductase gene. Auxin and ethylene responsiveness of PAP1 transcription is lost in myb12 mutants.	protein_coding	MYELOBLASTOSIS PROTEIN 75 (MYB75);MYB DOMAIN PROTEIN 75 (ATMYB75);SUC-INDUCED ANTHOCYANIN ACCUMULATION 1 (SIAA1);PHOSPHATIDIC ACID PHOSPHATASE 1 (PAP1);PRODUCTION OF ANTHOCYANIN PIGMENT 1 (PAP1)
AT4G38850	SMALL AUXIN UPREGULATED 15 (SAUR15)	11.2265	4.00508	-1.48701	0.27065	0.996985	R	mRNA is rapidly induced by auxin and is very short-lived. Has been used as a reporter gene in studying auxin mutants.	protein_coding	SMALL AUXIN UP RNA 1 FROM ARABIDOPSIS THALIANA ECOTYPE COLUMBIA (SAUR_AC1);ARABIDOPSIS THALIANA SMALL AUXIN UPREGULATED 15 (ATSAUR15);ARABIDOPSIS COLUMBIA SAUR GENE 1 (SAUR-AC1);SMALL AUXIN UPREGULATED 15 (SAUR15)
AT4G12020	(WRKY19)	6.50206	2.32128	-1.48598	0.0355	0.913429	R	Encodes a member of the A1 subgroup of the MEKK (MAPK/ERK kinase kinase) family. MEKK is another name for Mitogen-Activated Protein Kinase Kinase Kinase (MAPKKK or MAP3K). This subgroup has four members: At4g08500 (MEKK1, also known as ARAKIN, MAP3Kb1, MAPKKK8), At4g08480 (MEKK2, also known as MAP3Kb4, MAPKKK9), At4g08470 (MEKK3, also known as MAP3Kb3, MAPKKK10) and At4g12020 (MEKK4, also known a…	protein_coding	(WRKY19);MAPK/ERK KINASE KINASE 4 (MEKK4);MITOGEN-ACTIVATED PROTEIN KINASE KINASE KINASE 11 (MAPKKK11); (ATWRKY19)
AT4G01420	CALCINEURIN B-LIKE PROTEIN 5 (CBL5)	1.751	0.626222	-1.48343	1	1	R	Encodes calcineurin B-like protein 5 (CBL5). Overexpression confers tolerance to drought and salt stress.	protein_coding	CALCINEURIN B-LIKE PROTEIN 5 (CBL5)
AT1G75830	LOW-MOLECULAR-WEIGHT CYSTEINE-RICH 67 (LCR67)	3968.23	1419.53	-1.48308	0.01815	0.680556	R	Predicted to encode a PR (pathogenesis-related) protein. Belongs to the plant defensin (PDF) family with the following members: At1g75830/PDF1.1, At5g44420/PDF1.2a, At2g26020/PDF1.2b, At5g44430/PDF1.2c, At2g26010/PDF1.3, At1g19610/PDF1.4, At1g55010/PDF1.5, At2g02120/PDF2.1, At2g02100/PDF2.2, At2g02130/PDF2.3, At1g61070/PDF2.4, At5g63660/PDF2.5, At2g02140/PDF2.6, At5g38330/PDF3.1 and At4g30070/PDF…	protein_coding	PLANT DEFENSIN 1.1 (PDF1.1);LOW-MOLECULAR-WEIGHT CYSTEINE-RICH 67 (LCR67)
AT3G13660		0.764887	0.273857	-1.48182	1	1	R	Disease resistance-responsive (dirigent-like protein) family protein; CONTAINS InterPro DOMAIN/s: Plant disease resistance response protein (InterPro:IPR004265); BEST Arabidopsis thaliana protein match is: Disease resistance-responsive (dirigent-like protein) family protein (TAIR:AT1G55210.2); Has 807 Blast hits to 806 proteins in 40 species: Archae - 0; Bacteria - 0; Metazoa - 0; Fungi - 0; Plan…	protein_coding
AT5G53980	HOMEOBOX PROTEIN 52 (HB52)	2.18741	0.783455	-1.4813	0.4499	0.996985	R	Encodes a homeodomain leucine zipper class I (HD-Zip I) protein.	protein_coding	HOMEOBOX PROTEIN 52 (HB52);HOMEOBOX PROTEIN 52 (ATHB52)
AT3G28940		92.6183	33.2115	-1.47961	0.02255	0.747908	R	AIG2-like (avirulence induced gene) family protein; FUNCTIONS IN: molecular_function unknown; INVOLVED IN: response to bacterium; LOCATED IN: plasma membrane, chloroplast; EXPRESSED IN: 23 plant structures; EXPRESSED DURING: 14 growth stages; CONTAINS InterPro DOMAIN/s: AIG2-like (InterPro:IPR009288); BEST Arabidopsis thaliana protein match is: AIG2-like (avirulence induced gene) family protein (…	protein_coding
AT2G04450	NUDIX HYDROLASE HOMOLOG 6 (NUDT6)	0.348979	0.125474	-1.47575	1	1	R	Encodes a protein with NADH pyrophosphatase activity. Although this protein was also shown to have ADP-ribose diphosphatase activity in vitro, mutant analyses suggest that NUDX6 is involved in NADH metabolism in vivo.	protein_coding	NUDIX HYDROLASE HOMOLOG 6 (ATNUDT6);NUDIX HYDROLASE HOMOLOG 6 (NUDT6);ARABIDOPSIS THALIANA NUCLEOSIDE DIPHOSPHATE LINKED TO SOME MOIETY X 6 (ATNUDX6);NUCLEOSIDE DIPHOSPHATES LINKED TO SOME MOIETY X 6 (NUDX6)
AT2G46790	PSEUDO-RESPONSE REGULATOR 9 (PRR9)	0.973697	0.350152	-1.47549	1	1	R	Pseudo-response regulator PRR9. Involved in clock function. PRR7 and PRR9 are partially redundant essential components of a temperature-sensitive circadian system. CCA1 and LHY had a positive effect on PRR9. Interact with TOC1 in a yeast two-hybrid assay. Acts as transcriptional repressor of CCA1 and LHY.	protein_coding	ARABIDOPSIS PSEUDO-RESPONSE REGULATOR 9 (APRR9);TOC1-LIKE PROTEIN 1 (TL1);PSEUDO-RESPONSE REGULATOR 9 (PRR9)
AT5G01040	LACCASE 8 (LAC8)	0.426226	0.15346	-1.47376	1	1	R	putative laccase, knockout mutant showed early flowering	protein_coding	LACCASE 8 (LAC8)
AT2G33060	RECEPTOR LIKE PROTEIN 27 (RLP27)	3.95292	1.42402	-1.47295	0.1519	0.996985	R	receptor like protein 27 (RLP27); FUNCTIONS IN: kinase activity; INVOLVED IN: signal transduction, defense response; LOCATED IN: endomembrane system; CONTAINS InterPro DOMAIN/s: Leucine-rich repeat, typical subtype (InterPro:IPR003591), Leucine-rich repeat (InterPro:IPR001611); BEST Arabidopsis thaliana protein match is: receptor like protein 26 (TAIR:AT2G33050.1); Has 94044 Blast hits to 28897 p…	protein_coding	RECEPTOR LIKE PROTEIN 27 (AtRLP27);RECEPTOR LIKE PROTEIN 27 (RLP27)
AT1G61120	TERPENE SYNTHASE 04 (TPS04)	0.442443	0.159405	-1.47279	1	1	R	Encodes a geranyllinalool synthase that produces a precursor to TMTT, a volatile plant defense C16-homoterpene. GES transcript levels rise in response to alamethicin, a fungal peptide mixture that damages membranes. This transcriptional response is blocked in JA biosynthetic and JA signaling mutants, but GES transcript levels still rise in response to alamethicin in mutants with salicylic acid an…	protein_coding	TERPENE SYNTHASE 4 (TPS4);TERPENE SYNTHASE 04 (TPS04);GERANYLLINALOOL SYNTHASE (GES)
AT4G16860	RECOGNITION OF PERONOSPORA PARASITICA 4 (RPP4)	7.08726	2.56808	-1.46454	0.0638	0.996985	R	Confers resistance to Peronospora parasitica. RPP4 is coordinately regulated by transcriptional activation and RNA silencing.	protein_coding	RECOGNITION OF PERONOSPORA PARASITICA 4 (RPP4)
AT1G68760	NUDIX HYDROLASE 1 (NUDX1)	82.2118	29.8834	-1.46	0.02525	0.791167	R	Encodes a cytosol-localized nudix hydrolase that hydrolyzes 8-oxo-(d)GTP to its monophosphate form. This protective mechanism prevents the misincorporation of these oxidized nucleotides into DNA and RNA. NUDX1 also has a low level of dihydroneopterin triphosphate pyrophosphatase activity in vitro and may participate in the folate synthesis pathway.	protein_coding	ARABIDOPSIS THALIANA NUDIX HYDROLASE HOMOLOG 1 (atnudt1);NUDIX HYDROLASE 1 (NUDX1);NUDIX HYDROLASE 1 (NUDX1);NUDIX HYDROLASE 1 (ATNUDX1)
AT4G33050	EMBRYO SAC DEVELOPMENT ARREST 39 (EDA39)	24.1414	8.7978	-1.45629	0.03115	0.868393	R	Encodes a calmodulin-binding protein involved in stomatal movement.	protein_coding	EMBRYO SAC DEVELOPMENT ARREST 39 (EDA39); (ATIQM1);IQ-MOTIF PROTEIN 1 (IQM1)
AT5G25110	CBL-INTERACTING PROTEIN KINASE 25 (CIPK25)	7.68464	2.82828	-1.44205	0.14425	0.996985	R	member of AtCIPKs	protein_coding	SNF1-RELATED PROTEIN KINASE 3.25 (SnRK3.25);CBL-INTERACTING PROTEIN KINASE 25 (CIPK25)
AT1G70690	HOPW1-1-INDUCED GENE1 (HWI1)	15.7431	5.83608	-1.43165	0.1012	0.996985	R	Encodes a plasmodesmal protein that may be involved in the intercellular movement of molecules through the plasmodesmata. The protein has two DUF26 domains and a single transmembrane domain.	protein_coding	HOPW1-1-INDUCED GENE1 (HWI1);PLASMODESMATA-LOCATED PROTEIN 5 (PDLP5)
AT2G02950	PHYTOCHROME KINASE SUBSTRATE 1 (PKS1)	16.8621	6.26913	-1.42745	0.0721	0.996985	R	Encodes a basic soluble protein which can independently bind to either PHYA or PHYB, regardless of whether the phytochromes are in the Pr or Pfr state. PKS1 can be phosphorylated by oat phyA in vitro in a light regulated manner. It is postulated to be a negative regulator of phyB signalling.	protein_coding	PHYTOCHROME KINASE SUBSTRATE 1 (PKS1)
AT5G07390	RESPIRATORY BURST OXIDASE HOMOLOG A (RBOHA)	4.57132	1.70566	-1.42228	0.1277	0.996985	R	respiratory burst oxidase homolog A (RBOHA); CONTAINS InterPro DOMAIN/s: Ferredoxin reductase-type FAD-binding domain (InterPro:IPR017927), Cytochrome b245, heavy chain (InterPro:IPR000778), EF-Hand 1, calcium-binding site (InterPro:IPR018247), EF-hand-like domain (InterPro:IPR011992), Ferric reductase-like transmembrane component, N-terminal (InterPro:IPR013130), NADPH oxidase Respiratory burst …	protein_coding	RESPIRATORY BURST OXIDASE HOMOLOG A (RBOHA);RESPIRATORY BURST OXIDASE HOMOLOG A (ATRBOHA)
AT1G66200	GLUTAMINE SYNTHASE CLONE F11 (GSR2)	478.815	180.492	-1.40753	0.01575	0.630877	R	encodes a cytosolic glutamate synthetase, this enzyme has low affinity with substrate ammonium	protein_coding	GLUTAMINE SYNTHASE CLONE F11 (GSR2);GLUTAMINE SYNTHETASE 1;2 (GLN1;2)
AT4G15910	DROUGHT-INDUCED 21 (DI21)	91.3947	34.5905	-1.40173	0.03525	0.912015	R	encodes a gene whose transcript level in root and leaves increases to progressive drought stress. The transcript level is also affected by changes of endogenous or exogenous abscisic acid level. It appears to be a member of plant-specific gene family that includes late embryo-abundant and zinc- IAA-induced proteins in other plants.	protein_coding	DROUGHT-INDUCED 21 (DI21);DROUGHT-INDUCED 21 (ATDI21)
AT4G36000		2.57017	0.977419	-1.39481	0.377	0.996985	R	Pathogenesis-related thaumatin superfamily protein; CONTAINS InterPro DOMAIN/s: Thaumatin, pathogenesis-related (InterPro:IPR001938); BEST Arabidopsis thaliana protein match is: THAUMATIN-LIKE PROTEIN 1 (TAIR:AT4G24180.1); Has 1655 Blast hits to 1637 proteins in 164 species: Archae - 0; Bacteria - 15; Metazoa - 53; Fungi - 87; Plants - 1492; Viruses - 2; Other Eukaryotes - 6 (source: NCBI BLink).	protein_coding
AT5G59310	LIPID TRANSFER PROTEIN 4 (LTP4)	155.349	59.0941	-1.39443	0.0219	0.736801	R	Encodes a member of the lipid transfer protein family. Proteins of this family are generally small (~9 kD), basic, expressed abundantly and contain eight Cys residues. The proteins can bind fatty acids and acylCoA esters and can transfer several different phospholipids. They are localized to the cell wall. The mRNA is present in flowers and siliques, and is strongly up-regulated by abscisic acid.…	protein_coding	LIPID TRANSFER PROTEIN 4 (LTP4)
AT2G33710		5.30298	2.0176	-1.39416	0.20975	0.996985	R	encodes a member of the ERF (ethylene response factor) subfamily B-4 of ERF/AP2 transcription factor family. The protein contains one AP2 domain. There are 7 members in this subfamily.	protein_coding
AT5G10720	HISTIDINE KINASE 5 (HK5)	5.37846	2.04667	-1.39391	0.2108	0.996985	R	member of Histidine Kinase	protein_coding	HISTIDINE KINASE 5 (HK5);HISTIDINE KINASE 5 (AHK5);CYTOKININ INDEPENDENT 2 (CKI2)
AT3G26680	SENSITIVE TO NITROGEN MUSTARD 1 (SNM1)	43.7917	16.7038	-1.39048	0.0342	0.904916	R	involved in a SNM-dependent recombinational repair process of oxidatively induced DNA damage.	protein_coding	SENSITIVE TO NITROGEN MUSTARD 1 (ATSNM1);SENSITIVE TO NITROGEN MUSTARD 1 (SNM1)
AT3G23560	ABERRANT LATERAL ROOT FORMATION 5 (ALF5)	21.4057	8.18375	-1.38716	0.0505	0.996985	R	Member of the multidrug and toxic compound extrusion (MATE) family, protects roots from inhibitory compounds.	protein_coding	ABERRANT LATERAL ROOT FORMATION 5 (ALF5)
AT3G59060	PHYTOCHROME INTERACTING FACTOR 3-LIKE 6 (PIL6)	50.5612	19.3508	-1.38564	0.0197	0.70326	R	Encodes a novel Myc-related bHLH transcription factor, which physically associated with APRR1/TOC1 and is a member of PIF3 transcription factor family. Involved in shade avoidance. Functions as negative regulator of PhyB. Protein levels are modulated by phytochrome B.	protein_coding	PHYTOCHROME-INTERACTING FACTOR 5 (PIF5);PHYTOCHROME INTERACTING FACTOR 3-LIKE 6 (PIL6)
AT1G52520	FAR1-RELATED SEQUENCE 6 (FRS6)	5.55567	2.13007	-1.38306	0.1467	0.996985	R	FAR1-related sequence 6 (FRS6); FUNCTIONS IN: zinc ion binding; INVOLVED IN: response to red or far red light; LOCATED IN: cellular_component unknown; EXPRESSED IN: 22 plant structures; EXPRESSED DURING: 12 growth stages; CONTAINS InterPro DOMAIN/s: MULE transposase, conserved domain (InterPro:IPR018289), Zinc finger, PMZ-type (InterPro:IPR006564), Transcription factor, FAR1-related (InterPro:IPR…	protein_coding	FAR1-RELATED SEQUENCE 6 (FRS6)
AT1G70840	MLP-LIKE PROTEIN 31 (MLP31)	43.6365	16.7558	-1.38087	0.06955	0.996985	R	MLP-like protein 31 (MLP31); FUNCTIONS IN: molecular_function unknown; INVOLVED IN: response to biotic stimulus, defense response; LOCATED IN: cellular_component unknown; CONTAINS InterPro DOMAIN/s: Bet v I allergen (InterPro:IPR000916); BEST Arabidopsis thaliana protein match is: MLP-like protein 28 (TAIR:AT1G70830.3); Has 485 Blast hits to 453 proteins in 51 species: Archae - 0; Bacteria - 0; M…	protein_coding	MLP-LIKE PROTEIN 31 (MLP31)
AT5G44460	CALMODULIN LIKE 43 (CML43)	14.2019	5.48753	-1.37186	0.19745	0.996985	R	calmodulin like 43 (CML43); FUNCTIONS IN: calcium ion binding; INVOLVED IN: response to cadmium ion; EXPRESSED IN: root, cultured cell; CONTAINS InterPro DOMAIN/s: EF-Hand 1, calcium-binding site (InterPro:IPR018247), EF-HAND 2 (InterPro:IPR018249), EF-hand-like domain (InterPro:IPR011992), Calcium-binding EF-hand (InterPro:IPR002048), EF-hand (InterPro:IPR018248); BEST Arabidopsis thaliana prote…	protein_coding	CALMODULIN LIKE 43 (CML43)
AT5G58720		79.5101	30.7307	-1.37146	0.1367	0.996985	R	smr (Small MutS Related) domain-containing protein; CONTAINS InterPro DOMAIN/s: Smr protein/MutS2 C-terminal (InterPro:IPR002625), Domain of unknown function DUF1771 (InterPro:IPR013899); BEST Arabidopsis thaliana protein match is: silencing defective 5 (TAIR:AT3G15390.1); Has 1807 Blast hits to 1807 proteins in 277 species: Archae - 0; Bacteria - 0; Metazoa - 736; Fungi - 347; Plants - 385; Viru…	protein_coding
AT5G61210	SOLUBLE N-ETHYLMALEIMIDE-SENSITIVE FACTOR ADAPTOR PROTEIN 33 (SNAP33)	43.3215	16.7589	-1.37016	0.0532	0.996985	R	membrane localized t-SNARE SNAP25 homologue, probably involved in cytokinesis and cell plate formation	protein_coding	SOLUBLE N-ETHYLMALEIMIDE-SENSITIVE FACTOR ADAPTOR PROTEIN 33 (SNAP33); (ATSNAP33B); (SNP33); (ATSNAP33)
AT4G35290	GLUTAMATE RECEPTOR 2 (GLUR2)	8.05749	3.11772	-1.36984	0.0745	0.996985	R	Encodes a putative glutamate receptor like-protein, member of Putative ligand-gated ion channel subunit family	protein_coding	GLUTAMATE RECEPTOR 2 (GLUR2); (ATGLUR2); (ATGLR3.2);GLUTAMATE RECEPTOR 3.2 (GLR3.2)
AT5G19520	MECHANOSENSITIVE CHANNEL OF SMALL CONDUCTANCE-LIKE 9 (MSL9)	8.40317	3.25179	-1.3697	0.0933	0.996985	R	mechanosensitive channel of small conductance-like 9 (MSL9); CONTAINS InterPro DOMAIN/s: Membrane protein, At2g17000, predicted (InterPro:IPR016688), Mechanosensitive ion channel MscS (InterPro:IPR006685), Like-Sm ribonucleoprotein (LSM)-related domain (InterPro:IPR010920); BEST Arabidopsis thaliana protein match is: mechanosensitive channel of small conductance-like 10 (TAIR:AT5G12080.3); Has 18…	protein_coding	(ATMSL9);MECHANOSENSITIVE CHANNEL OF SMALL CONDUCTANCE-LIKE 9 (MSL9)
AT3G26830	PHYTOALEXIN DEFICIENT 3 (PAD3)	14.2247	5.50493	-1.3696	0.08495	0.996985	R	Mutations in pad3 are defective in biosynthesis of the indole derived phytoalexin camalexin. Encodes a cytochrome P450 enzyme that catalyzes the conversion of dihydrocamalexic acid to camalexin.	protein_coding	(CYP71B15);PHYTOALEXIN DEFICIENT 3 (PAD3)
AT3G25930		47.3557	18.3744	-1.36584	0.06685	0.996985	R	Adenine nucleotide alpha hydrolases-like superfamily protein; FUNCTIONS IN: molecular_function unknown; INVOLVED IN: response to stress; LOCATED IN: cellular_component unknown; EXPRESSED IN: 7 plant structures; EXPRESSED DURING: petal differentiation and expansion stage; CONTAINS InterPro DOMAIN/s: UspA (InterPro:IPR006016), Rossmann-like alpha/beta/alpha sandwich fold (InterPro:IPR014729); BEST …	protein_coding
AT1G03430	HISTIDINE-CONTAINING PHOSPHOTRANSFER FACTOR 5 (AHP5)	22.2181	8.64415	-1.36194	0.0983	0.996985	R	Encodes AHP5, one of the six Arabidopsis thaliana histidine phosphotransfer proteins (AHPs). AHPs function as redundant positive regulators of cytokinin signaling. Members of the AHP gene family include: AT3G21510 (AHP1), AT3G29350 (AHP2), AT5G39340 (AHP3), AT3G16360 (AHP4), AT1G03430 (AHP5) and AT1G80100 (AHP6).	protein_coding	HISTIDINE-CONTAINING PHOSPHOTRANSFER FACTOR 5 (AHP5)
AT4G08950	EXORDIUM (EXO)	74.7874	29.1787	-1.35788	0.02685	0.811399	R	EXORDIUM (EXO); FUNCTIONS IN: molecular_function unknown; INVOLVED IN: response to brassinosteroid stimulus; LOCATED IN: cell wall, plant-type cell wall; EXPRESSED IN: 21 plant structures; EXPRESSED DURING: 13 growth stages; CONTAINS InterPro DOMAIN/s: Phosphate-induced protein 1 (InterPro:IPR006766); BEST Arabidopsis thaliana protein match is: Phosphate-responsive 1 family protein (TAIR:AT1G3514…	protein_coding	EXORDIUM (EXO)
AT1G17600		1.52904	0.596919	-1.35702	0.2797	0.996985	R	Disease resistance protein (TIR-NBS-LRR class) family; FUNCTIONS IN: transmembrane receptor activity, ATP binding; INVOLVED IN: signal transduction, defense response, apoptosis, innate immune response; LOCATED IN: intrinsic to membrane; EXPRESSED IN: leaf whorl, leaf; EXPRESSED DURING: LP.10 ten leaves visible; CONTAINS InterPro DOMAIN/s: NB-ARC (InterPro:IPR002182), Toll-Interleukin receptor (In…	protein_coding
AT1G09560	GERMIN-LIKE PROTEIN 5 (GLP5)	200.261	78.3699	-1.35351	0.0201	0.710757	R	germin-like protein (GLP5)	protein_coding	GERMIN-LIKE PROTEIN 5 (GLP5)
AT3G23100	HOMOLOG OF HUMAN DNA LIGASE IV-BINDING PROTEIN XRCC4 (XRCC4)	7.06287	2.76654	-1.35217	0.3981	0.996985	R	A. thaliana homologue of the human DNA ligase IV-binding protein XRCC4. Yeast two-hybrid analysis demonstrated a strong interaction between A. thaliana DNA ligase IV and the A. thaliana homologue of the human DNA ligase IV-binding protein XRCC4. This interaction is shown to be mediated via the tandem BRCA C-terminal domains of A. thaliana DNA ligase IV protein.	protein_coding	HOMOLOG OF HUMAN DNA LIGASE IV-BINDING PROTEIN XRCC4 (XRCC4)
AT3G51080	GATA TRANSCRIPTION FACTOR 6 (GATA6)	1.29519	0.507994	-1.35028	1	1	R	Encodes a member of the GATA factor family of zinc finger transcription factors.	protein_coding	GATA TRANSCRIPTION FACTOR 6 (GATA6)
AT1G74650	MYB DOMAIN PROTEIN 31 (MYB31)	4.34778	1.70625	-1.34945	0.25095	0.996985	R	Member of the R2R3 factor gene family.	protein_coding	MYB DOMAIN PROTEIN 31 (MYB31); (ATY13);ARABIDOPSIS THALIANA MYB DOMAIN PROTEIN 31 (ATMYB31)
AT2G26560	PHOSPHOLIPASE A 2A (PLA2A)	14.5858	5.7637	-1.3395	0.10555	0.996985	R	Encodes a lipid acyl hydrolase with wide substrate specificity that accumulates upon infection by fungal and bacterial pathogens. Protein is localized in the cytoplasm in healthy leaves, and in membranes in infected cells. Plays a role in cell death and differentially affects the accumulation of oxylipins. Contributes to resistance to virus.	protein_coding	PHOSPHOLIPASE A 2A (PLP2); (PLAII ALPHA);PHOSPHOLIPASE A 2A (PLA2A);PATATIN-LIKE PROTEIN 2 (PLP2);PHOSPHOLIPASE A 2A (PLA IIA)
AT5G13930	TRANSPARENT TESTA 4 (TT4)	86.9275	34.4579	-1.33498	0.021	0.724771	R	Encodes chalcone synthase (CHS), a key enzyme involved in the biosynthesis of flavonoids. Required for the accumulation of purple anthocyanins in leaves and stems. Also involved in the regulation of auxin transport and the modulation of root gravitropism.	protein_coding	CHALCONE SYNTHASE (CHS);TRANSPARENT TESTA 4 (TT4); (ATCHS)
AT5G11250		6.24397	2.47814	-1.33321	0.09145	0.996985	R	Disease resistance protein (TIR-NBS-LRR class); FUNCTIONS IN: transmembrane receptor activity, ATP binding; INVOLVED IN: signal transduction, apoptosis, defense response, innate immune response; LOCATED IN: intrinsic to membrane, chloroplast; EXPRESSED IN: 20 plant structures; EXPRESSED DURING: 13 growth stages; CONTAINS InterPro DOMAIN/s: NB-ARC (InterPro:IPR002182), Leucine-rich repeat (InterPr…	protein_coding
AT1G52827	CADMIUM TOLERANCE 1 (CDT1)	23.7243	9.42032	-1.33252	0.2979	0.996985	R	Cysteine-rich protein that confers cadmium tolerance to yeast. Homologs are also found in rice, Brassica rapa and pine.	protein_coding	CADMIUM TOLERANCE 1 (CDT1); (ATCDT1)
AT2G44080	ARGOS-LIKE (ARL)	23.5429	9.38873	-1.32629	0.11265	0.996985	R	Encodes ARL, a gene similar to ARGOS involved in cell expansion-dependent organ growth. Upregulated by brassinosteroid. Acts downstream of BRI1.	protein_coding	ARGOS-LIKE (ARL)
AT1G59960		19.422	7.78171	-1.31953	0.10315	0.996985	R	NAD(P)-linked oxidoreductase superfamily protein; FUNCTIONS IN: oxidoreductase activity; INVOLVED IN: response to salt stress; EXPRESSED IN: 21 plant structures; EXPRESSED DURING: 13 growth stages; CONTAINS InterPro DOMAIN/s: Aldo/keto reductase (InterPro:IPR001395), Aldo/keto reductase subgroup (InterPro:IPR020471), Aldo/keto reductase, conserved site (InterPro:IPR018170); BEST Arabidopsis thali…	protein_coding
AT2G26010	PLANT DEFENSIN 1.3 (PDF1.3)	3.12338	1.25296	-1.31777	0.5109	0.996985	R	Predicted to encode a PR (pathogenesis-related) protein. Belongs to the plant defensin (PDF) family with the following members: At1g75830/PDF1.1, At5g44420/PDF1.2a, At2g26020/PDF1.2b, At5g44430/PDF1.2c, At2g26010/PDF1.3, At1g19610/PDF1.4, At1g55010/PDF1.5, At2g02120/PDF2.1, At2g02100/PDF2.2, At2g02130/PDF2.3, At1g61070/PDF2.4, At5g63660/PDF2.5, At2g02140/PDF2.6, At5g38330/PDF3.1 and At4g30070/PDF…	protein_coding	PLANT DEFENSIN 1.3 (PDF1.3)
AT5G63400	ADENYLATE KINASE 1 (ADK1)	213.714	85.8833	-1.31523	0.02185	0.736801	R	encodes a protein similar to adenylate kinase.	protein_coding	ADENYLATE KINASE 1 (ADK1)
AT3G13650		37.2008	15.0481	-1.30575	0.0699	0.996985	R	Disease resistance-responsive (dirigent-like protein) family protein; FUNCTIONS IN: molecular_function unknown; INVOLVED IN: lignan biosynthetic process, defense response; LOCATED IN: endomembrane system; EXPRESSED IN: 20 plant structures; EXPRESSED DURING: 11 growth stages; CONTAINS InterPro DOMAIN/s: Plant disease resistance response protein (InterPro:IPR004265); BEST Arabidopsis thaliana prote…	protein_coding
AT2G22540	SHORT VEGETATIVE PHASE (SVP)	24.2108	9.85093	-1.29732	0.0576	0.996985	R	Encodes a nuclear protein that acts as a floral repressor and that functions within the thermosensory pathway. SVP represses FT expression via direct binding to the vCArG III motif in the FT promoter.	protein_coding	AGAMOUS-LIKE 22 (AGL22);SHORT VEGETATIVE PHASE (SVP)
AT3G09710	IQ-DOMAIN 1 (IQD1)	17.3175	7.06935	-1.29258	0.0768	0.996985	R	Ca(2+)-dependent calmodulin-binding protein. Targeted to the nucleus. Involved in glucosinolate metabolism in response to biotic challenge. Expressed in vascular tissue.	protein_coding	IQ-DOMAIN 1 (IQD1)
AT4G23280	CYSTEINE-RICH RLK (RECEPTOR-LIKE PROTEIN KINASE) 20 (CRK20)	2.15166	0.88146	-1.28748	0.33975	0.996985	R	Encodes a cysteine-rich receptor-like protein kinase.	protein_coding	CYSTEINE-RICH RLK (RECEPTOR-LIKE PROTEIN KINASE) 20 (CRK20)
AT1G13635		16.9146	6.98212	-1.27653	0.14405	0.996985	R	DNA glycosylase superfamily protein; FUNCTIONS IN: DNA-3-methyladenine glycosylase I activity, catalytic activity; INVOLVED IN: DNA repair, base-excision repair; LOCATED IN: cellular_component unknown; CONTAINS InterPro DOMAIN/s: DNA glycosylase (InterPro:IPR011257), Methyladenine glycosylase (InterPro:IPR005019); BEST Arabidopsis thaliana protein match is: DNA glycosylase superfamily protein (TA…	protein_coding
AT1G10470	RESPONSE REGULATOR 4 (ARR4)	150.416	62.2752	-1.27223	0.0271	0.816317	R	Encodes a two-component response regulator. Acts redundantly with ARR3 in the control of circadian period in a cytokinin-independent manner.	protein_coding	RESPONSE REGULATOR 4 (ARR4);INDUCED BY CYTOKININ 7 (IBC7);RESPONCE REGULATOR 1 (ATRR1);MATERNAL EFFECT EMBRYO ARREST 7 (MEE7)
AT5G25610	RESPONSIVE TO DESSICATION 22 (RD22)	143.704	59.6624	-1.26821	0.02675	0.810998	R	responsive to dehydration 22 (RD22) mediated by ABA	protein_coding	RESPONSIVE TO DESSICATION 22 (RD22); (ATRD22)
AT5G62470	MYB DOMAIN PROTEIN 96 (MYB96)	24.3267	10.1508	-1.26095	0.0564	0.996985	R	Encodes a R2R3 type Myb transcription factor whose expression is strongly induced by abscisic acid. Mediates abscisic acid signaling during drought stress response.	protein_coding	MYB DOMAIN PROTEIN 96 (MYB96)
AT2G22490	CYCLIN D2;1 (CYCD2;1)	29.1343	12.1696	-1.25944	0.04755	0.996985	R	encodes a D-type cyclin whose transcription level is regulated by sucrose but not phytohormones or nitrate. Protein physically interacts with CDC2A. CycD2 kinase activity is regulated by sequestration of CycD2 protein in a form inaccessible to immunoprecipitation and probably not complexed to CDC2A.	protein_coding	CYCLIN D2;1 (CYCD2;1)
AT3G05120	GA INSENSITIVE DWARF1A (GID1A)	58.2865	24.4015	-1.25619	0.03335	0.895043	R	Encodes a gibberellin (GA) receptor ortholog of the rice GA receptor gene (OsGID1). Has GA-binding activity, showing higher affinity to GA4. Interacts with DELLA proteins in vivo in the presence of GA4. The DELLA region alone can interact with GID1A in GA-dependent manner in a Y2H assay.	protein_coding	GA INSENSITIVE DWARF1A (GID1A);GA INSENSITIVE DWARF1A (ATGID1A)
AT3G23120	RECEPTOR LIKE PROTEIN 38 (RLP38)	9.80507	4.10514	-1.2561	0.1108	0.996985	R	receptor like protein 38 (RLP38); FUNCTIONS IN: kinase activity; INVOLVED IN: signal transduction, defense response; LOCATED IN: endomembrane system; CONTAINS InterPro DOMAIN/s: Leucine-rich repeat-containing N-terminal domain, type 2 (InterPro:IPR013210), Leucine-rich repeat (InterPro:IPR001611); BEST Arabidopsis thaliana protein match is: receptor like protein 37 (TAIR:AT3G23110.1); Has 120242 …	protein_coding	RECEPTOR LIKE PROTEIN 38 (RLP38);RECEPTOR LIKE PROTEIN 38 (AtRLP38)
AT5G46450		1.51007	0.634869	-1.25008	0.3079	0.996985	R	Disease resistance protein (TIR-NBS-LRR class) family; FUNCTIONS IN: transmembrane receptor activity, nucleoside-triphosphatase activity, nucleotide binding, ATP binding; INVOLVED IN: signal transduction, defense response, apoptosis, innate immune response; LOCATED IN: intrinsic to membrane; EXPRESSED IN: 18 plant structures; EXPRESSED DURING: 11 growth stages; CONTAINS InterPro DOMAIN/s: ATPase,…	protein_coding
AT3G50950	HOPZ-ACTIVATED RESISTANCE 1 (ZAR1)	28.5599	12.0152	-1.24913	0.05115	0.996985	R	HOPZ-ACTIVATED RESISTANCE 1 (ZAR1); FUNCTIONS IN: ATP binding; INVOLVED IN: defense response, apoptosis; LOCATED IN: cellular_component unknown; EXPRESSED IN: 22 plant structures; EXPRESSED DURING: 13 growth stages; CONTAINS InterPro DOMAIN/s: NB-ARC (InterPro:IPR002182), Disease resistance protein (InterPro:IPR000767); BEST Arabidopsis thaliana protein match is: Disease resistance protein (CC-NB…	protein_coding	HOPZ-ACTIVATED RESISTANCE 1 (ZAR1)
AT3G05550		4.64966	1.95872	-1.24721	0.55445	0.996985	R	Hypoxia-responsive family protein; CONTAINS InterPro DOMAIN/s: Hypoxia induced protein, conserved region (InterPro:IPR007667); BEST Arabidopsis thaliana protein match is: Hypoxia-responsive family protein (TAIR:AT5G27760.1); Has 144 Blast hits to 144 proteins in 38 species: Archae - 0; Bacteria - 0; Metazoa - 0; Fungi - 45; Plants - 99; Viruses - 0; Other Eukaryotes - 0 (source: NCBI BLink).	protein_coding
AT3G12830		4.67784	1.97918	-1.24094	0.3502	0.996985	R	SAUR-like auxin-responsive protein family ; CONTAINS InterPro DOMAIN/s: Auxin responsive SAUR protein (InterPro:IPR003676); BEST Arabidopsis thaliana protein match is: SAUR-like auxin-responsive protein family (TAIR:AT1G56150.1); Has 1206 Blast hits to 1201 proteins in 26 species: Archae - 0; Bacteria - 0; Metazoa - 0; Fungi - 0; Plants - 1205; Viruses - 0; Other Eukaryotes - 1 (source: NCBI BLin…	protein_coding
AT3G09600	REVEILLE 8 (RVE8)	18.8194	8.08196	-1.21944	0.10175	0.996985	R	Encodes a MYB-like transcription factor similar to CIRCADIAN CLOCK-ASSOCIATED1 (CCA1) and ELONGATED HYPOCOTYL (LHY). Involved in the regulation of circadian clock by modulating the pattern of histone 3 (H3) acetylation.	protein_coding	LHY-CCA1-LIKE5 (LCL5);REVEILLE 8 (RVE8)
AT3G48090	ENHANCED DISEASE SUSCEPTIBILITY 1 (EDS1)	6.30429	2.70825	-1.21897	0.18615	0.996985	R	Component of R gene-mediated disease resistance in Arabidopsis thaliana with homology to eukaryotic lipases.	protein_coding	ENHANCED DISEASE SUSCEPTIBILITY 1 (EDS1); (ATEDS1)
AT3G59900	AUXIN-REGULATED GENE INVOLVED IN ORGAN SIZE (ARGOS)	3.4357	1.47729	-1.21765	0.4477	0.996985	R	Encodes ARGOS (Auxin-Regulated Gene Involved in Organ Size). Inducible by auxin. Involved in lateral organ size control. Transgenic plants expressing sense or antisense ARGOS cDNA display enlarged or reduced aerial organs, respectively. The alteration in organ size is attributable mainly to changes in cell number and the duration of organ growth.	protein_coding	AUXIN-REGULATED GENE INVOLVED IN ORGAN SIZE (ARGOS)
AT3G03290		0.999603	0.43019	-1.21638	1	1	R	Adenine nucleotide alpha hydrolases-like superfamily protein; FUNCTIONS IN: molecular_function unknown; INVOLVED IN: response to stress; EXPRESSED IN: embryo, leaf whorl; EXPRESSED DURING: E expanded cotyledon stage; CONTAINS InterPro DOMAIN/s: UspA (InterPro:IPR006016), Rossmann-like alpha/beta/alpha sandwich fold (InterPro:IPR014729); BEST Arabidopsis thaliana protein match is: Adenine nucleoti…	protein_coding
AT1G64160	DIRIGENT PROTEIN 5 (DIR5)	6.94587	2.98937	-1.21631	0.32515	0.996985	R	Disease resistance-responsive (dirigent-like protein) family protein; FUNCTIONS IN: molecular_function unknown; INVOLVED IN: lignan biosynthetic process, defense response; LOCATED IN: endomembrane system; EXPRESSED IN: petal, hypocotyl, root; EXPRESSED DURING: petal differentiation and expansion stage; CONTAINS InterPro DOMAIN/s: Plant disease resistance response protein (InterPro:IPR004265); BES…	protein_coding	(ATDIR5);DIRIGENT PROTEIN 5 (DIR5)
AT5G47370	(HAT2)	67.0492	28.9007	-1.21412	0.04285	0.990794	R	homeobox-leucine zipper genes induced by auxin, but not by other phytohormones. Plays opposite roles in the shoot and root tissues in regulating auxin-mediated morphogenesis.	protein_coding	(HAT2)
AT2G40970	(MYBC1)	9.49005	4.09214	-1.21356	0.22255	0.996985	R	MYBC1; CONTAINS InterPro DOMAIN/s: Homeodomain-like (InterPro:IPR009057), Myb, DNA-binding (InterPro:IPR014778), HTH transcriptional regulator, Myb-type, DNA-binding (InterPro:IPR017930), Myb-like DNA-binding domain, SHAQKYF class (InterPro:IPR006447), Homeodomain-related (InterPro:IPR012287); BEST Arabidopsis thaliana protein match is: Homeodomain-like superfamily protein (TAIR:AT3G10760.1); Has…	protein_coding	(MYBC1)
AT5G67030	ABA DEFICIENT 1 (ABA1)	140.48	60.6943	-1.21073	0.03155	0.873039	R	Encodes a single copy zeaxanthin epoxidase gene that functions in first step of the biosynthesis of the abiotic stress hormone abscisic acid (ABA). Mutants in this gene are unable to express female sterility in response to beta-aminobutyric acid, as wild type plants do.	protein_coding	ABA DEFICIENT 1 (ABA1);LOW EXPRESSION OF OSMOTIC STRESS-RESPONSIVE GENES 6 (LOS6);NON-PHOTOCHEMICAL QUENCHING 2 (NPQ2);ARABIDOPSIS THALIANA ZEAXANTHIN EPOXIDASE (ATZEP);ZEAXANTHIN EPOXIDASE (ZEP);IMPAIRED IN BABA-INDUCED STERILITY 3 (IBS3);ARABIDOPSIS THALIANA ABA DEFICIENT 1 (ATABA1)
AT1G10920	(LOV1)	4.59308	1.98564	-1.20986	0.17745	0.996985	R	Encodes LOV1, a disease susceptibility gene that, paradoxically, is a member of the NBS-LRR resistance gene family. Conditions susceptibility to the fungus Cochliobolus victoriae and victorin-dependent induction of defense-associated proteins. Saturation mutagenesis identified 59 lov mutations that all display reduced susceptibility to vitorin. Mutations in known defense response pathways do not …	protein_coding	(LOV1)
AT2G29120	GLUTAMATE RECEPTOR 2.7 (GLR2.7)	1.39902	0.604899	-1.20965	1	1	R	member of Putative ligand-gated ion channel subunit family	protein_coding	GLUTAMATE RECEPTOR 2.7 (ATGLR2.7);GLUTAMATE RECEPTOR 2.7 (GLR2.7);GLUTAMATE RECEPTOR 2.7 (GLR2.7)
AT2G23030	SNF1-RELATED PROTEIN KINASE 2.9 (SNRK2.9)	11.7685	5.10231	-1.20571	0.1696	0.996985	R	encodes a member of SNF1-related protein kinases (SnRK2)	protein_coding	SNF1-RELATED PROTEIN KINASE 2.9 (SNRK2.9);SUCROSE NONFERMENTING 1-RELATED PROTEIN KINASE 2-9 (SNRK2-9)
AT5G64110		10.1813	4.44062	-1.19709	0.184	0.996985	R	Peroxidase superfamily protein; FUNCTIONS IN: peroxidase activity, heme binding; INVOLVED IN: response to oxidative stress, oxidation reduction; LOCATED IN: membrane; EXPRESSED IN: shoot apex, shoot, stamen, leaf; EXPRESSED DURING: 4 anthesis; CONTAINS InterPro DOMAIN/s: Haem peroxidase (InterPro:IPR010255), Plant peroxidase (InterPro:IPR000823), Peroxidases heam-ligand binding site (InterPro:IPR…	protein_coding
AT3G11240	ARGININE-TRNA PROTEIN TRANSFERASE 2 (ATE2)	24.9726	10.9138	-1.19419	0.0628	0.996985	R	Encodes an arginyl-tRNA:protein arginyltransferase (ATE2), a component of the N-end rule pathway that targets protein degradation through the identity of the amino-terminal residue of specific protein substrates. Arabidopsis contains two ATE genes: At5g05700/ATE1, At3g11240/ATE2. Another component of the N-end rule pathway is At5g02310/PROTEOLYSIS6 (PRT6). PRT6 and ATE were shown to regulate seed…	protein_coding	(ATATE2);ARGININE-TRNA PROTEIN TRANSFERASE 2 (ATE2)
AT3G60530	GATA TRANSCRIPTION FACTOR 4 (GATA4)	21.4092	9.38354	-1.19003	0.12775	0.996985	R	Encodes a member of the GATA factor family of zinc finger transcription factors.	protein_coding	GATA TRANSCRIPTION FACTOR 4 (GATA4)
AT5G58600	POWDERY MILDEW RESISTANT 5 (PMR5)	21.7953	9.6148	-1.18069	0.09875	0.996985	R	Belongs to a large family of plant-specific genes of unknown function. Involved in resistance to the powdery mildew species Erysiphe cichoracearum and Erysiphe orontii, but not to the unrelated pathogens Pseudomonas syringae or Peronospora parasitica. A member of the TBL (TRICHOME BIREFRINGENCE-LIKE) gene family containing a plant-specific DUF231 (domain of unknown function) domain. TBL gene fami…	protein_coding	TRICHOME BIREFRINGENCE-LIKE 44 (TBL44);POWDERY MILDEW RESISTANT 5 (PMR5)
AT1G80080	TOO MANY MOUTHS (TMM)	8.27235	3.65276	-1.17931	0.2024	0.996985	R	Encodes a transmembrane leucine-repeat containing receptor-like protein that is expressed in proliferative postprotodermal cells. Recessive mutation leads to disruption of asymmetric cell division during stomata development.	protein_coding	RECEPTOR LIKE PROTEIN 17 (AtRLP17);TOO MANY MOUTHS (TMM)
AT3G19210	HOMOLOG OF RAD54 (RAD54)	4.65657	2.05646	-1.1791	0.18905	0.996985	R	Encodes RAD54, a member of the SWI2/SNF2 family of DNA-stimulated ATPases. Functions in DNA repair via homologous recombination.	protein_coding	(CHR25);HOMOLOG OF RAD54 (ATRAD54);HOMOLOG OF RAD54 (RAD54)
AT4G36220	FERULIC ACID 5-HYDROXYLASE 1 (FAH1)	171.365	75.6944	-1.17881	0.04065	0.964823	R	encodes ferulate 5-hydroxylase (F5H). Involved in lignin biosynthesis.	protein_coding	(CYP84A1);FERULIC ACID 5-HYDROXYLASE 1 (FAH1)
AT3G28910	MYB DOMAIN PROTEIN 30 (MYB30)	25.8552	11.426	-1.17813	0.0807	0.996985	R	transcription factor myb homologue	protein_coding	MYB DOMAIN PROTEIN 30 (MYB30); (ATMYB30)
AT5G48410	GLUTAMATE RECEPTOR 1.3 (GLR1.3)	3.39132	1.49943	-1.17743	0.2412	0.996985	R	member of Putative ligand-gated ion channel subunit family	protein_coding	ARABIDOPSIS THALIANA GLUTAMATE RECEPTOR 1.3 (ATGLR1.3);GLUTAMATE RECEPTOR 1.3 (GLR1.3)
AT2G28350	AUXIN RESPONSE FACTOR 10 (ARF10)	26.9607	11.9408	-1.17496	0.06005	0.996985	R	Involved in root cap cell differentiation.	protein_coding	AUXIN RESPONSE FACTOR 10 (ARF10)
AT2G30250	WRKY DNA-BINDING PROTEIN 25 (WRKY25)	15.5654	6.90065	-1.17354	0.12685	0.996985	R	member of WRKY Transcription Factor; Group I. Located in nucleus. Involved in response to various abiotic stresses - especially salt stress.	protein_coding	WRKY DNA-BINDING PROTEIN 25 (WRKY25); (AtWRKY25)
AT5G41750		6.31434	2.80405	-1.17112	0.1164	0.996985	R	Disease resistance protein (TIR-NBS-LRR class) family; FUNCTIONS IN: transmembrane receptor activity, nucleoside-triphosphatase activity, nucleotide binding, ATP binding; INVOLVED IN: signal transduction, defense response, apoptosis, innate immune response; LOCATED IN: intrinsic to membrane; CONTAINS InterPro DOMAIN/s: ATPase, AAA+ type, core (InterPro:IPR003593), NB-ARC (InterPro:IPR002182), Tol…	protein_coding
AT2G45430	AT-HOOK MOTIF NUCLEAR-LOCALIZED PROTEIN 22 (AHL22)	13.3409	5.94739	-1.16553	0.1636	0.996985	R	Encodes a nuclear localized AT hook domain containing protein that can bind AT rich DNA in vitro. Overexpression of the gene results in delayed flowering. Is likely to act redundantly with AHL18, AHL27 and AHL29 in the regulation of flowering. It is also involved in both photo- and skotomorphogenesis.	protein_coding	AT-HOOK MOTIF NUCLEAR-LOCALIZED PROTEIN 22 (AHL22)
AT3G02850	STELAR K+ OUTWARD RECTIFIER (SKOR)	2.5424	1.13481	-1.16374	0.3616	0.996985	R	Encodes SKOR, a member of Shaker family potassium ion (K+) channel. This family includes five groups based on phylogenetic analysis (FEBS Letters (2007) 581: 2357): I (inward rectifying channel): AKT1 (AT2G26650), AKT5 (AT4G32500) and SPIK (also known as AKT6, AT2G25600); II (inward rectifying channel): KAT1 (AT5G46240) and KAT2 (AT4G18290); III (weakly inward rectifying channel): AKT2 (AT4G22200…	protein_coding	STELAR K+ OUTWARD RECTIFIER (SKOR)
AT5G67330	NATURAL RESISTANCE ASSOCIATED MACROPHAGE PROTEIN 4 (NRAMP4)	81.9202	36.621	-1.16155	0.0418	0.977388	R	Encodes a member of the Nramp2 metal transporter family; like its homolog Atnramp3, localized in vacuolar membrane. Seedlings of double mutant, atnramp3-1 atnramp4-1, were arrested at early germination.	protein_coding	ARABIDOPSIS THALIANA NATURAL RESISTANCE ASSOCIATED MACROPHAGE PROTEIN 4 (ATNRAMP4);NATURAL RESISTANCE ASSOCIATED MACROPHAGE PROTEIN 4 (NRAMP4)
AT1G29420		2.49113	1.1165	-1.15782	0.4868	0.996985	R	SAUR-like auxin-responsive protein family ; CONTAINS InterPro DOMAIN/s: Auxin responsive SAUR protein (InterPro:IPR003676); BEST Arabidopsis thaliana protein match is: SAUR-like auxin-responsive protein family (TAIR:AT1G29510.1); Has 732 Blast hits to 717 proteins in 22 species: Archae - 0; Bacteria - 0; Metazoa - 0; Fungi - 0; Plants - 732; Viruses - 0; Other Eukaryotes - 0 (source: NCBI BLink).	protein_coding
AT3G53160	UDP-GLUCOSYL TRANSFERASE 73C7 (UGT73C7)	28.1782	12.7597	-1.14299	0.0818	0.996985	R	UDP-glucosyl transferase 73C7 (UGT73C7); CONTAINS InterPro DOMAIN/s: UDP-glucuronosyl/UDP-glucosyltransferase (InterPro:IPR002213); BEST Arabidopsis thaliana protein match is: UDP-Glycosyltransferase superfamily protein (TAIR:AT2G36770.1); Has 7083 Blast hits to 7007 proteins in 427 species: Archae - 0; Bacteria - 435; Metazoa - 1539; Fungi - 21; Plants - 4999; Viruses - 33; Other Eukaryotes - 56…	protein_coding	UDP-GLUCOSYL TRANSFERASE 73C7 (UGT73C7)
AT2G31180	MYB DOMAIN PROTEIN 14 (MYB14)	8.85244	4.02179	-1.13824	0.3118	0.996985	R	Member of the R2R3 factor gene family.	protein_coding	ARABIDOPSIS THALIANA MYB DOMAIN PROTEIN 14 (ATMYB14);MYB DOMAIN PROTEIN 14 (MYB14); (MYB14AT)
AT3G48100	RESPONSE REGULATOR 5 (RR5)	42.9243	19.5233	-1.1366	0.0695	0.996985	R	Encodes a transcription repressor that mediates a negative feedback loop in cytokinin signalling. ARR5 expression is upregulated by Class I KNOX genes. Arr5 protein is stabilized by cytokinin in a two-component phosphorelay.	protein_coding	INDUCED BY CYTOKININ 6 (IBC6);ARABIDOPSIS THALIANA RESPONSE REGULATOR 2 (ATRR2);RESPONSE REGULATOR 5 (ARR5);RESPONSE REGULATOR 5 (RR5)
AT1G72360	ETHYLENE RESPONSE FACTOR 73 (ERF73)	10.2085	4.656	-1.13261	0.2647	0.996985	R	Encodes a member of the ERF (ethylene response factor) subfamily B-2 of ERF/AP2 transcription factor family. The protein contains one AP2 domain. There are 5 members in this subfamily including RAP2.2 AND RAP2.12.	protein_coding	HYPOXIA RESPONSIVE ERF (ETHYLENE RESPONSE FACTOR) 1 (HRE1);ETHYLENE RESPONSE FACTOR 73 (ERF73); (AtERF73)
AT5G67450	ZINC-FINGER PROTEIN 1 (ZF1)	3.48642	1.59016	-1.13257	0.3999	0.996985	R	Encodes zinc-finger protein. mRNA levels are elevated in response to low temperature, cold temperatures and high salt. The protein is localized to the nucleus and acts as a transcriptional repressor.	protein_coding	ZINC-FINGER PROTEIN 1 (ZF1);ZINC-FINGER PROTEIN 1 (AZF1)
AT2G39920		45.786	20.9754	-1.12621	0.1144	0.996985	R	HAD superfamily, subfamily IIIB acid phosphatase ; FUNCTIONS IN: acid phosphatase activity; INVOLVED IN: response to cadmium ion; LOCATED IN: cellular_component unknown; EXPRESSED IN: 22 plant structures; EXPRESSED DURING: 13 growth stages; CONTAINS InterPro DOMAIN/s: Acid phosphatase (Class B) (InterPro:IPR005519); BEST Arabidopsis thaliana protein match is: HAD superfamily, subfamily IIIB acid …	protein_coding
AT4G37390	(BRU6)	4.50163	2.06299	-1.12571	0.2607	0.996985	R	Encodes an IAA-amido synthase that conjugates Asp and other amino acids to auxin in vitro. Lines carrying insertions in this gene are hypersensitive to auxin. May function as a negative component in auxin signaling by regulating auxin activity.	protein_coding	YADOKARI 1 (YDK1); (GH3.2);AUXIN UPREGULATED 3 (AUR3); (GH3-2); (BRU6)
AT4G35520	MUTL PROTEIN HOMOLOG 3 (MLH3)	2.47994	1.13756	-1.12436	0.33365	0.996985	R	DNA mismatch repair protein similar to MutL. Required for normal levels of meiotic crossovers	protein_coding	MUTL PROTEIN HOMOLOG 3 (MLH3); (ATMLH3)
AT5G54490	PINOID-BINDING PROTEIN 1 (PBP1)	85.5504	39.3157	-1.12167	0.09705	0.996985	R	Encodes a PINOID (PID)-binding protein containing putative EF-hand calcium-binding motifs. The interaction is dependent on the presence of calcium. mRNA expression is up-regulated by auxin. Not a phosphorylation target of PID, likely acts upstream of PID to regulate the activity of this protein in response to changes in calcium levels.	protein_coding	PINOID-BINDING PROTEIN 1 (PBP1)
AT3G27690	PHOTOSYSTEM II LIGHT HARVESTING COMPLEX GENE 2.3 (LHCB2.3)	1041.39	479.012	-1.12038	0.06185	0.996985	R	Encodes Lhcb2.4. Belongs to the Lhc super-gene family encodes the light-harvesting chlorophyll a/b-binding (LHC) proteins that constitute the antenna system of the photosynthetic apparatus.	protein_coding	(LHCB2.4);LIGHT-HARVESTING CHLOROPHYLL B-BINDING 2 (LHCB2);PHOTOSYSTEM II LIGHT HARVESTING COMPLEX GENE 2.3 (LHCB2.3)
AT4G23270	CYSTEINE-RICH RLK (RECEPTOR-LIKE PROTEIN KINASE) 19 (CRK19)	0.48528	0.224654	-1.11111	1	1	R	Encodes a cysteine-rich receptor-like protein kinase.	protein_coding	CYSTEINE-RICH RLK (RECEPTOR-LIKE PROTEIN KINASE) 19 (CRK19)
AT3G20200		1.74923	0.810263	-1.11026	0.36495	0.996985	R	Protein kinase protein with adenine nucleotide alpha hydrolases-like domain; FUNCTIONS IN: protein serine/threonine kinase activity, protein kinase activity, kinase activity, ATP binding; INVOLVED IN: protein amino acid phosphorylation, response to stress; LOCATED IN: cellular_component unknown; EXPRESSED IN: male gametophyte, flower, pollen tube; EXPRESSED DURING: L mature pollen stage, M germin…	protein_coding
AT5G41540		0.637699	0.295428	-1.11007	1	1	R	Disease resistance protein (TIR-NBS-LRR class) family; FUNCTIONS IN: transmembrane receptor activity, nucleoside-triphosphatase activity, nucleotide binding, ATP binding; INVOLVED IN: signal transduction, defense response, apoptosis, innate immune response; LOCATED IN: intrinsic to membrane; CONTAINS InterPro DOMAIN/s: ATPase, AAA+ type, core (InterPro:IPR003593), NB-ARC (InterPro:IPR002182), Tol…	protein_coding
AT1G47510	INOSITOL POLYPHOSPHATE 5-PHOSPHATASE 11 (5PTASE11)	27.1155	12.5718	-1.10893	0.09045	0.996985	R	Encodes a phosphatidylinositol polyphosphate 5-phosphatase. It can dephosphorylate PI(4,5)P2, PI(3,5)P2, and PI(3,4,5)P3, but, it is not active against PI(5)P or the water soluble inositol(1,4,5)P3 or inositol(1,3,4,5)P4. The transcript levels for this gene rise in response to auxin, ABA, and JA.	protein_coding	INOSITOL POLYPHOSPHATE 5-PHOSPHATASE 11 (5PTASE11);ARABIDOPSIS THALIANA INOSITOL POLYPHOSPHATE 5-PHOSPHATASE 11 (AT5PTASE11)
AT1G66270	(BGLU21)	26.5074	12.3309	-1.10412	0.0825	0.996985	R	BGLU21; FUNCTIONS IN: beta-glucosidase activity, hydrolase activity, hydrolyzing O-glycosyl compounds; INVOLVED IN: cellular response to phosphate starvation, response to salt stress, cellular response to cold, cellular response to salt stress, response to osmotic stress; LOCATED IN: vacuole, membrane; EXPRESSED IN: root, callus, leaf; EXPRESSED DURING: seedling growth; CONTAINS InterPro DOMAIN/s…	protein_coding	(BGLU21)
AT1G27130	GLUTATHIONE S-TRANSFERASE TAU 13 (GSTU13)	33.005	15.399	-1.09985	0.1127	0.996985	R	Encodes glutathione transferase belonging to the tau class of GSTs. Naming convention according to Wagner et al. (2002).	protein_coding	GLUTATHIONE S-TRANSFERASE TAU 13 (ATGSTU13);GLUTATHIONE S-TRANSFERASE TAU 13 (GSTU13);GLUTATHIONE S-TRANSFERASE 12 (GST12)
AT2G47260	WRKY DNA-BINDING PROTEIN 23 (WRKY23)	9.23121	4.30851	-1.09933	0.1852	0.996985	R	Encodes a member of WRKY Transcription Factor; Group I. Involved in nematode feeding site establishment.	protein_coding	WRKY DNA-BINDING PROTEIN 23 (WRKY23);WRKY DNA-BINDING PROTEIN 23 (ATWRKY23)
AT3G48920	MYB DOMAIN PROTEIN 45 (MYB45)	35.642	16.6567	-1.09748	0.14275	0.996985	R	Member of the R2R3 factor gene family.	protein_coding	MYB DOMAIN PROTEIN 45 (AtMYB45);MYB DOMAIN PROTEIN 45 (MYB45)
AT5G43210		9.93053	4.64309	-1.09679	0.3305	0.996985	R	Excinuclease ABC, C subunit, N-terminal; FUNCTIONS IN: nuclease activity; INVOLVED IN: DNA repair; LOCATED IN: intracellular; CONTAINS InterPro DOMAIN/s: Excinuclease ABC, C subunit, N-terminal (InterPro:IPR000305); BEST Arabidopsis thaliana protein match is: Excinuclease ABC, C subunit, N-terminal (TAIR:AT2G30350.2); Has 1807 Blast hits to 1807 proteins in 277 species: Archae - 0; Bacteria - 0; …	protein_coding
AT3G05800	ATBS1(ACTIVATION-TAGGED BRI1 SUPPRESSOR 1)-INTERACTING FACTOR 1 (AIF1)	21.3492	10.0288	-1.09003	0.17245	0.996985	R	AtBS1(activation-tagged BRI1 suppressor 1)-interacting factor 1 (AIF1); BEST Arabidopsis thaliana protein match is: basic helix-loop-helix (bHLH) DNA-binding superfamily protein (TAIR:AT1G09250.1); Has 150 Blast hits to 150 proteins in 12 species: Archae - 0; Bacteria - 0; Metazoa - 0; Fungi - 0; Plants - 150; Viruses - 0; Other Eukaryotes - 0 (source: NCBI BLink).	protein_coding	ATBS1(ACTIVATION-TAGGED BRI1 SUPPRESSOR 1)-INTERACTING FACTOR 1 (AIF1)
AT2G31450	(ATNTH1)	19.8327	9.32335	-1.08896	0.30845	0.996985	R	ATNTH1; CONTAINS InterPro DOMAIN/s: Helix-hairpin-helix motif (InterPro:IPR000445), Helix-hairpin-helix DNA-binding motif, class 1 (InterPro:IPR003583), Endonuclease III, iron-sulphur binding site (InterPro:IPR004035), DNA glycosylase (InterPro:IPR011257), Endonuclease III-like, iron-sulphur cluster loop motif (InterPro:IPR003651), Endonuclease III, conserved site-2 (InterPro:IPR004036), HhH-GPD …	protein_coding	(ATNTH1)
AT3G02885	GAST1 PROTEIN HOMOLOG 5 (GASA5)	31.373	14.7707	-1.08679	0.19565	0.996985	R	GASA5, is involved in the regulation of seedling thermotolerance.	protein_coding	GAST1 PROTEIN HOMOLOG 5 (GASA5)
AT5G14920		30.9524	14.5925	-1.08482	0.1116	0.996985	R	Gibberellin-regulated family protein; INVOLVED IN: response to gibberellin stimulus; LOCATED IN: endomembrane system; EXPRESSED IN: 22 plant structures; EXPRESSED DURING: 13 growth stages; CONTAINS InterPro DOMAIN/s: Gibberellin regulated protein (InterPro:IPR003854); BEST Arabidopsis thaliana protein match is: GAST1 protein homolog 3 (TAIR:AT4G09600.1); Has 178772 Blast hits to 67361 proteins in…	protein_coding
AT1G51400		1059.32	499.566	-1.08439	0.0735	0.996985	R	Photosystem II 5 kD protein; FUNCTIONS IN: molecular_function unknown; INVOLVED IN: response to UV-B, response to wounding, response to ozone; LOCATED IN: chloroplast thylakoid membrane, chloroplast thylakoid lumen, chloroplast photosystem II; EXPRESSED IN: 22 plant structures; EXPRESSED DURING: 13 growth stages; BEST Arabidopsis thaliana protein match is: photosystem II subunit T (TAIR:AT3G21055…	protein_coding
AT4G04220	RECEPTOR LIKE PROTEIN 46 (RLP46)	1.61962	0.766435	-1.07942	0.39075	0.996985	R	receptor like protein 46 (RLP46); FUNCTIONS IN: kinase activity; INVOLVED IN: signal transduction, defense response; LOCATED IN: endomembrane system; EXPRESSED IN: 20 plant structures; EXPRESSED DURING: 11 growth stages; CONTAINS InterPro DOMAIN/s: Leucine-rich repeat, typical subtype (InterPro:IPR003591), Leucine-rich repeat-containing N-terminal domain, type 2 (InterPro:IPR013210), Leucine-rich…	protein_coding	RECEPTOR LIKE PROTEIN 46 (RLP46);RECEPTOR LIKE PROTEIN 46 (AtRLP46)
AT5G13740	ZINC INDUCED FACILITATOR 1 (ZIF1)	144.001	68.3164	-1.07577	0.05925	0.996985	R	Encodes ZIF1 (ZINC-INDUCED FACILITATOR1), a member of the Major Facilitator Superfamily (MFS) of membrane proteins which are found in all organisms and transport a wide range of small, organic molecules. Involved in a mechanism of Zn sequestration, possibly by transport of a Zn ligand or Zn-ligand complex into vacuoles.	protein_coding	ZINC INDUCED FACILITATOR 1 (ZIF1)
AT2G18390	TITAN 5 (TTN5)	94.4204	44.838	-1.07438	0.1526	0.996985	R	Encodes a member of ARF-like GTPase family. A thaliana has 21 members, in two subfamilies, ARF and ARF-like (ARL) GTPases. Mutant has abnormal mitosis and cell cycle control during seed development.	protein_coding	TITAN 5 (TTN5); (ATARLC1);ARF-LIKE 2 (ARL2);HALLIMASCH (HAL)
AT1G03120	RESPONSIVE TO ABSCISIC ACID 28 (RAB28)	3.03985	1.44754	-1.0704	0.5371	0.996985	R	Atrab28 plays a role in the ion cell balance during late embryogenesis and germination.	protein_coding	RESPONSIVE TO ABSCISIC ACID 28 (RAB28);RESPONSIVE TO ABSCISIC ACID 28 (ATRAB28)
AT3G27060	TSO MEANING 'UGLY' IN CHINESE 2 (TSO2)	61.5242	29.4564	-1.06257	0.07905	0.996985	R	Encodes one of the 3 ribonucleotide reductase (RNR) small subunit genes. TSO2 transcription occurs predominantly at the S-phase of the cell cycle and its expression pattern is consistent with its role in dNDP biosynthesis during DNA replication in actively dividing cells. Critical for cell cycle progression, DNA damage repair and plant development.	protein_coding	TSO MEANING 'UGLY' IN CHINESE 2 (TSO2); (ATTSO2)
AT2G16500	ARGININE DECARBOXYLASE 1 (ADC1)	67.3582	32.3034	-1.06017	0.06055	0.996985	R	encodes a arginine decarboxylase (ADC), a rate-limiting enzyme that catalyzes the first step of polyamine (PA) biosynthesis via ADC pathway in Arabidopsis thaliana. Arabidopsis genome has two ADC paralogs, ADC1 and ADC2. Double mutant analysis showed that ADC genes are essential for the production of PA, and are required for normal seed development. Promoter region of ADC1 contains 742-bp AT-rich…	protein_coding	ARGININE DECARBOXYLASE 1 (ADC1); (SPE1); (ARGDC); (ARGDC1)
AT1G76930	EXTENSIN 4 (EXT4)	420.886	201.855	-1.06011	0.06435	0.996985	R	Encodes an Arabidopsis extensin gene that belongs to cell-wall hydroxyproline-rich glycoproteins. The cross-link of extensins enforces cell wall strength. Transgenic plants overexpressing this gene show an increase in stem thickness.	protein_coding	EXTENSIN 4 (ATEXT4);OBP3-RESPONSIVE GENE 5 (ORG5);EXTENSIN 4 (EXT4);EXTENSIN 1 (EXT1);EXTENSIN 1 (ATEXT1)
AT5G58120		10.4891	5.03966	-1.05749	0.24025	0.996985	R	Disease resistance protein (TIR-NBS-LRR class) family; FUNCTIONS IN: transmembrane receptor activity, nucleoside-triphosphatase activity, nucleotide binding, ATP binding; INVOLVED IN: signal transduction, apoptosis, defense response, innate immune response; LOCATED IN: intrinsic to membrane; EXPRESSED IN: 16 plant structures; EXPRESSED DURING: 9 growth stages; CONTAINS InterPro DOMAIN/s: ATPase, …	protein_coding
AT4G34135	UDP-GLUCOSYLTRANSFERASE 73B2 (UGT73B2)	30.2201	14.5505	-1.05444	0.08675	0.996985	R	The At4g34135 gene encodes a flavonol 7-O-glucosyltransferase (EC 2.4.1.237) that glucosylates also with a 20 fold lower activity flavonols (kaempferol and quercetin) at the 3-O-position.	protein_coding	UDP-GLUCOSYLTRANSFERASE 73B2 (UGT73B2)
AT1G50170	SIROHYDROCHLORIN FERROCHELATASE B (SIRB)	59.6572	28.8565	-1.0478	0.0973	0.996985	R	encodes sirohydrochlorin ferrochelatase catalyzing the last step of the siroheme biosynthesis	protein_coding	SIROHYDROCHLORIN FERROCHELATASE B (SIRB);SIROHYDROCHLORIN FERROCHELATASE B (ATSIRB)
AT2G06010	OBP3-RESPONSIVE GENE 4 (ORG4)	39.0769	18.9875	-1.04127	0.11565	0.996985	R	encodes a novel protein whose expression level is induced in lines overexpressing salicylic-acid (SA)-inducible Arabidopsis DNA binding with one finger (Dof) transcription factor, called OBF-binding protein 3.	protein_coding	OBP3-RESPONSIVE GENE 4 (ORG4)
AT2G26690		107.957	52.5383	-1.03902	0.058	0.996985	R	Major facilitator superfamily protein; FUNCTIONS IN: transporter activity; INVOLVED IN: response to jasmonic acid stimulus, response to wounding; LOCATED IN: membrane; EXPRESSED IN: 22 plant structures; EXPRESSED DURING: 13 growth stages; CONTAINS InterPro DOMAIN/s: PTR2 family proton/oligopeptide symporter, conserved site (InterPro:IPR018456), Oligopeptide transporter (InterPro:IPR000109), Major…	protein_coding
AT3G28930	AVRRPT2-INDUCED GENE 2 (AIG2)	62.9837	30.7327	-1.0352	0.1062	0.996985	R	avrRpt2-induced gene that exhibits RPS2- and avrRpt2-dependent induction early after infection with Pseudomonas syringae pv maculicola strain ES4326 carrying avrRpt2	protein_coding	AVRRPT2-INDUCED GENE 2 (AIG2)
AT2G35980	YELLOW-LEAF-SPECIFIC GENE 9 (YLS9)	2.02267	0.989662	-1.03125	0.52705	0.996985	R	Encodes a protein whose sequence is similar to tobacco hairpin-induced gene (HIN1) and Arabidopsis non-race specific disease resistance gene (NDR1). Expression of this gene is induced by cucumber mosaic virus, spermine and during senescence. The gene product is localized to the chloroplast.	protein_coding	YELLOW-LEAF-SPECIFIC GENE 9 (YLS9);NDR1/HIN1-LIKE (NHL10);ARABIDOPSIS NDR1/HIN1-LIKE 10 (ATNHL10)
AT4G25560	LONG AFTER FAR-RED LIGHT 1 (LAF1)	1.98753	0.972563	-1.03111	0.52705	0.996985	R	Member of the R2R3 factor gene family.	protein_coding	LONG AFTER FAR-RED LIGHT 1 (LAF1);MYB DOMAIN PROTEIN 18 (MYB18);MYB DOMAIN PROTEIN 18 (AtMYB18)
AT4G28680	L-TYROSINE DECARBOXYLASE (TYRDC)	17.7632	8.71027	-1.0281	0.1238	0.996985	R	Encodes a stress-induced tyrosine decarboxylase (TyrDC). Recombinant (His)6-TyrDC expressed in E. coli catalyzes the conversion of L-tyrosine to tyramine. Recombinant TyrDC forms tetramers.	protein_coding	L-TYROSINE DECARBOXYLASE 1 (TYRDC1);L-TYROSINE DECARBOXYLASE (TYRDC)
AT5G57220	CYTOCHROME P450, FAMILY 81, SUBFAMILY F, POLYPEPTIDE 2 (CYP81F2)	35.7274	17.5247	-1.02764	0.09385	0.996985	R	member of CYP81F, involved in glucosinolate metabolism. Mutants had impaired resistance to fungi.	protein_coding	CYTOCHROME P450, FAMILY 81, SUBFAMILY F, POLYPEPTIDE 2 (CYP81F2)
AT2G25000	WRKY DNA-BINDING PROTEIN 60 (WRKY60)	42.5906	20.8997	-1.02705	0.10205	0.996985	R	Pathogen-induced transcription factor. Forms protein complexes with itself and with WRKY40. Coexpression with WRKY18 or WRKY40 made plants more susceptible to both P. syringae and B. cinerea. WRKY18, WRKY40, and WRKY60 have partially redundant roles in response to the hemibiotrophic bacterial pathogen Pseudomonas syringae and the necrotrophic fungal pathogen Botrytis cinerea, with WRKY18 playing …	protein_coding	WRKY DNA-BINDING PROTEIN 60 (WRKY60); (ATWRKY60)
AT1G16150	WALL ASSOCIATED KINASE-LIKE 4 (WAKL4)	2.03614	0.999964	-1.02589	0.40225	0.996985	R	Encodes a cell-wall associated kinase like protein of the receptor-like kinase (RLK) superfamily. Likely involved in Arabidopsis root mineral responses to Zn2+, Cu2+, K+, Na+ and Ni+.	protein_coding	WALL ASSOCIATED KINASE-LIKE 4 (WAKL4)
AT5G40090		28.7027	14.1098	-1.02449	0.1098	0.996985	R	Disease resistance protein (TIR-NBS class); FUNCTIONS IN: transmembrane receptor activity, nucleoside-triphosphatase activity, nucleotide binding, ATP binding; INVOLVED IN: signal transduction, apoptosis, defense response, innate immune response; LOCATED IN: intrinsic to membrane, endomembrane system; EXPRESSED IN: shoot apex, root, flower; EXPRESSED DURING: petal differentiation and expansion st…	protein_coding
AT5G27420	CARBON/NITROGEN INSENSITIVE 1 (CNI1)	9.0722	4.46001	-1.02441	0.2569	0.996985	R	Encodes CNI1 (Carbon/Nitrogen Insensitive1) (also named as ATL31), a RING type ubiquitin ligase that functions in the Carbon/Nitrogen response for growth phase transition in Arabidopsis seedlings.	protein_coding	ARABIDOPSIS TOXICOS EN LEVADURA 31 (ATL31);CARBON/NITROGEN INSENSITIVE 1 (CNI1)
AT5G59560	SENSITIVITY TO RED LIGHT REDUCED 1 (SRR1)	21.0442	10.3566	-1.02287	0.14905	0.996985	R	Encodes a novel protein conserved in higher eukaryotes. Normal function of the protein is required for normal oscillator function during circadian rhythm. Mutant analyses also suggest a role in phytochrome B (phyB)-mediated light signaling.	protein_coding	SENSITIVITY TO RED LIGHT REDUCED 1 (SRR1)
AT5G63650	SNF1-RELATED PROTEIN KINASE 2.5 (SNRK2.5)	12.3272	6.07704	-1.0204	0.21835	0.996985	R	encodes a member of SNF1-related protein kinases (SnRK2) whose activity is activated by ionic (salt) and non-ionic (mannitol) osmotic stress.	protein_coding	SNF1-RELATED PROTEIN KINASE 2H (SRK2H);SNF1-RELATED PROTEIN KINASE 2.5 (SNRK2.5); (SNRK2-5)
AT4G23260	CYSTEINE-RICH RLK (RECEPTOR-LIKE PROTEIN KINASE) 18 (CRK18)	7.61505	3.77318	-1.01307	0.22105	0.996985	R	Encodes a cysteine-rich receptor-like protein kinase.	protein_coding	CYSTEINE-RICH RLK (RECEPTOR-LIKE PROTEIN KINASE) 18 (CRK18)
AT3G08940	LIGHT HARVESTING COMPLEX PHOTOSYSTEM II (LHCB4.2)	903.509	448.19	-1.01143	0.10285	0.996985	R	Lhcb4.2 protein (Lhcb4.2, protein involved in the light harvesting complex of photosystem II	protein_coding	LIGHT HARVESTING COMPLEX PHOTOSYSTEM II (LHCB4.2)
AT5G01810	CBL-INTERACTING PROTEIN KINASE 15 (CIPK15)	59.5285	29.5341	-1.0112	0.07075	0.996985	R	Encodes a CBL-interacting serine/threonine protein kinase, also has similarities to SOS2 kinase.	protein_coding	PROTEIN KINASE 10 (ATPK10); (PKS3);SMALL AND BASIC INTRINSIC PROTEIN 2 (SIP2);SNF1-RELATED PROTEIN KINASE 3.1 (SNRK3.1);SOS3-INTERACTING PROTEIN 2 (SIP2);CBL-INTERACTING PROTEIN KINASE 15 (CIPK15)
AT1G55450		7.9131	3.92838	-1.01031	0.30255	0.996985	R	S-adenosyl-L-methionine-dependent methyltransferases superfamily protein; FUNCTIONS IN: methyltransferase activity; EXPRESSED IN: 20 plant structures; EXPRESSED DURING: 13 growth stages; CONTAINS InterPro DOMAIN/s: Methyltransferase type 11 (InterPro:IPR013216); BEST Arabidopsis thaliana protein match is: S-adenosyl-L-methionine-dependent methyltransferases superfamily protein (TAIR:AT3G54150.1).	protein_coding
AT1G77280		18.8029	9.34152	-1.00923	0.1155	0.996985	R	Protein kinase protein with adenine nucleotide alpha hydrolases-like domain; FUNCTIONS IN: protein serine/threonine kinase activity, protein kinase activity, kinase activity, ATP binding; INVOLVED IN: protein amino acid phosphorylation, response to stress; LOCATED IN: cellular_component unknown; EXPRESSED IN: 16 plant structures; EXPRESSED DURING: 6 growth stages; CONTAINS InterPro DOMAIN/s: UspA…	protein_coding
AT2G24790	CONSTANS-LIKE 3 (COL3)	233.534	116.393	-1.00463	0.06865	0.996985	R	Positive regulator of photomorphogenesis that acts downstream of COP1 but can promote lateral root development independently of COP1 and also function as a daylength-sensitive regulator of shoot branching.	protein_coding	(ATCOL3);CONSTANS-LIKE 3 (COL3)
AT3G28210	(PMZ)	27.472	13.6965	-1.00415	0.17545	0.996985	R	Encodes a putative zinc finger protein (PMZ).	protein_coding	STRESS-ASSOCIATED PROTEIN 12 (SAP12); (PMZ)
AT2G46530	AUXIN RESPONSE FACTOR 11 (ARF11)	11.2989	5.63347	-1.00409	0.1671	0.996985	R	auxin response factor 11 (ARF11); FUNCTIONS IN: sequence-specific DNA binding transcription factor activity; INVOLVED IN: response to hormone stimulus, regulation of transcription, DNA-dependent, regulation of transcription; LOCATED IN: endomembrane system, nucleus; EXPRESSED IN: 21 plant structures; EXPRESSED DURING: 13 growth stages; CONTAINS InterPro DOMAIN/s: Aux/IAA-ARF-dimerisation (InterPr…	protein_coding	AUXIN RESPONSE FACTOR 11 (ARF11)
Abbreviation
c	Generated through Cuffdiff
R	two-fold difference between FPKM values
FPKM	fragments per kilobase of transcript per million mapped reads

## Sheet: Apo-1_UP_TF
Arabidopsis homologues of the stress-response transcription factors up-regulated in the apomictic Boechera Apo-1
TF Family Name	TF Sub Family	Arabidopsis Locus ID	DNA methylation target	Small RNA target	H3K9me2 methylation target	H3K9me3 methylation Target	H3K27me3 methylation
AP2-EREBP	NA	At1g12610	N	A	N	N	N
AP2-EREBP	NA	At1g28370	D	P,A,B,D	N	N	N
AP2-EREBP	NA	At1g53170	N	B	N	N	N
AP2-EREBP	NA	At1g74930	N	A	N	N	N
AP2-EREBP	NA	At2g31230	N	B	N	N	N
AP2-EREBP	NA	At2g44840	N	N	N	N	N
AP2-EREBP	NA	At3g16770	N	B	N	N	N
AP2-EREBP	NA	At3g23230	N	N	N	N	N
AP2-EREBP	NA	At4g17490	(B)	B	N	N	N
AP2-EREBP	NA	At4g25480	N	(B)	N	N	N
AP2-EREBP	NA	At4g28140	N	N	N	N	N
AP2-EREBP	NA	At5g05410	N	N	N	N	N
AP2-EREBP	NA	At5g47220	N	B	N	N	N
ARR-B	NA	At1g67710	(B)	P,B	N	N	N
bHLH	NA	At2g46510	(B)	A,B	N	N	N
bHLH	NA	At5g15160	N	N	N	N	N
bZIP	NA	At1g45249	B+++	B	N	N	N
bZIP	NA	At3g19290	B ++	B	N	N	N
bZIP	NA	At3g51960	N	N	N	N	N
C2C2-Dof	NA	At1g07640	N	(B)	N	N	N
C2C2-Dof	NA	At1g51700	P	P,B	N	N	N
C2H2	NA	At2g01940	N	A,B,C	N	N	N
GRAS	NA	At5g17490	N	B	(B)	N	B
Homeobox	HD-Zip I	At4g36740	(P)	P+;B	N	N	B
HSF	NA	At2g41690	N	N	N	N	N
MYB	R2R3-MYBs	At1g34670	(D)	D	P,B,D	N	B
MYB	R2R3-MYBs	At1g68320	(B)	N	C	N	C
MYB	R2R3-MYBs	At1g79180	N	(P,C,D)	D	N	N
MYB	R2R3-MYBs	At2g16720	(D)	B,(D)	B	N	N
MYB	R2R3-MYBs	At2g47190	N	N	B	N	N
MYB	R2R3-MYBs	At3g23250	(P)	N	(D)	N	B,C
MYB	R2R3-MYBs	At3g49690	N	(N)	P	N	P;A,B,C,C
MYB	R2R3-MYBs	At4g05100	P	P+	(P,D)	N	B
MYB	R2R3-MYBs	At4g34990	N	B	(B,D)	N	N
MYB	R2R3-MYBs	At5g06100	(B)	B	N	N	N
MYB	R2R3-MYBs	At5g07690	N	N	(P,D)	N	B;D
MYB	R2R3-MYBs	At5g07700	N	(P)	(A)	N	B
MYB	R2R3-MYBs	At5g54230	N	N	(N)	N	B,C,D
MYB	R2R3-MYBs	At5g60890	(P()	N	(D)	N	B
WRKY	NA	At5g01900	N (D)	(D)	N (D)	N	P,A,B,C,D
GATA	NA	At3g21175	B	(P+)	N		N
DNA methylation target1	PMID - 23313553, 22792077, 24336224		http://genomes.mcdb.ucla.edu/AthBSseq/
Small RNA target	PMID - 22647529 ??		http://genomes.mcdb.ucla.edu/AthBSseq/
H3K27 methylation target2	PMID - 17439305, 17542647
H3K9m2 methylation Target 3	PMID - 17542647, 23209430
H3K9me3 methylation Target4	PMID - 17542647
Y - yes
N - no
P - promoter
A - 5`UTR
B - gene body
C - 3`UTR
D - 3`flanking region
( ) - very low/possible
+ - very high

## Sheet: Apo-1_DOWN_TF
Arabidopsis homologues of the stress-response transcription factors down-regulated in the apomictic Boechera Apo-1
TF Family Name	TF Sub Family	Arabidopsis Locus ID	DNA methylation target (PMID - 23313553, 22792077, 24336224)	Small RNA target	H3K9me2 methylation target	H3K9me3 methylation Target	H3K27me3 methylation
AP2-EREBP	NA	At1g72360	P	P;B	N	N	N
AP2-EREBP	NA	At2g47520	N	N	N	N	P
AP2-EREBP	NA	At2g33710	N	(B)	N	N	A,B
AP2-EREBP	NA	At5g07580	N	B,C	N	N	N
AP2-EREBP	NA	At1g64380	N	B	(N)	N	N
AP2-EREBP	NA	At1g71520	N	N	N	N	(A)
ARF	NA	At2g46530	B	B	N	N	N
ARF	NA	At2g28350	N	P,A,B++	N	N	N
ARR-B	NA	At3g48100	N	N	N	N	N
bHLH	NA	At4g36930	(P)	(P,B)	N	Y	N
bHLH	NA	At2g41240	N	(B)	N	N	N
bHLH	NA	At2g46970	N	C	N	N	B
bHLH	NA	At4g33880	N	(N)	N	N	P,B
bHLH	NA	At3g59060	N	B	N	N	N
bHLH	NA	At1g74500	N	N	N	N	B,C,D
bHLH	NA	At3g05800	N	B	N	N	N
bHLH	NA	At5g61270	(B)	(P), B	N	N	N
bHLH	NA	At1g27740	N	N	N	N	P,B,C
bHLH	NA	At2g28160	N	N	N	N	N
bZIP	NA	At2g36270	B	N(B)	N	N	N
C2C2-CO-like	NA	At2g24790	P	P;B	N	N	N
C2C2-Gata	NA	At3g51080	N	B	N	N	N
C2C2-Gata	NA	At3g60530	P	P++;B	P	N	N
C2H2	NA	At5g67450	N	N	N	N	N
C2H2	NA	At5g06650	N	N	N	N	P,A,B,C,D
C2H2	NA	At3g53600	N	N	N	N	N
C2H2	NA	At3g28210	(C,D)	(P); D+	(D)	N	N
C2H2	NA	At2g37430	N(D)	A; D(TE)+	N	N	N
C3H	NA	At2g35000	N	N	N	N	(N)
C3H	NA	At5g10380	(P)	B	N	N	N
G2-like	NA	At2g40970	N	N	N	N	N
Homeobox	HD-Zip II	At5g47370	N	B	(N)	N	N
Homeobox	HD-Zip I	At5g53980	N	N	N	N	N
MADS	TypeII	At2g14210	N	(A)	(N)	N	P,B,C
MADS	TypeII	At2g22540	N(D)	(B);(D)	N	N	(B)
MYB	R2R3-MYBs	At1g56650	D	D	N	N	P;B
MYB	R2R3-MYBs	At2g31180	N	B+	N	N	N
MYB	R2R3-MYBs	At3g28910	N	B	(P)	N	N
MYB	R2R3-MYBs	At5g62470	N	B	N	N	B,C,D
MYB	R2R3-MYBs	At4g25560	P	P++	N	N	N
MYB	NA	At2g46410	N	N	N	N	N
MYB	R2R3-MYBs	At3g48920	N	N	N	N	N
MYB	R2R3-MYBs	At1g74650	N	(B)	N	N	N
WRKY	NA	At3g56400	N	B	N	N	N
WRKY	NA	At5g15130	N	(B)	N	N	P,B
WRKY	NA	At2g30250	(B)	B	N	N	N
WRKY	NA	At5g22570	N(D)	D	N	N	A,B
WRKY	NA	At2g25000	N	(C)	(P)	N	N
WRKY	NA	At4g12020	P,A,B,D(CG)++	A,B,D	(N)	Y	N
WRKY	NA	At2g47260	N	N	(P,A)	N	B,C,D
WRKY	NA	At4g23550	N	N	P	N	A,B,C
DNA methylation target1	PMID - 23313553, 22792077, 24336224
Small RNA target	PMID - 22647529 ??
H3K27 methylation target2	PMID - 17439305, 17542647
H3K9m2 methylation Target 3	PMID - 17542647, 23209430
H3K9me3 methylation Target4	PMID - 17542647
Y - yes
N - no
P - promoter
A - 5`UTR
B - gene body
C - 3`UTR
D - 3`flanking region
( ) - very low/possible
+ - very high

## Sheet: Apo-1_UP_HORMONE
Arabidopsis homologues of the stress-responsive genes involved in hormonal regulation up-regulated in the apomictic Boechera Apo-1
Arabidopsis Locus ID	Related Hormone	Function category	PMID
AT2G47770	ABA	Hormone signal transduction	19548979
AT2G18470	ABA	Hormone signal transduction	19566594
AT3G11050	ABA		11672431
AT4G27410	ABA		15341629
AT3G17510	ABA		17092313
AT2G33380	ABA		16258012
AT3G22060	ABA		16258012
AT1G08920	ABA	Hormone signal transduction	19901034
AT2G39800	ABA		7773306
AT5G58670	ABA		11340187
AT3G48040	ABA	Hormone signal transduction	16258012
AT2G32020	ABA		16258012
AT1G45249	ABA		16463099
AT1G20440	ABA		10205894
AT3G19290	ABA		11884679
AT2G38750	ABA		15161963
AT5G66400	ABA	Hormone signal transduction	12232173
AT5G25370	ABA		18364466
AT3G48360	ABA, auxin	Hormone signal transduction	19525324
AT5G37260	ABA, auxin, ethylene, GA, JA, SA		16463103
AT1G34670	ABA, auxin, SA		16463103
AT1G75750	ABA, brassinosteroid, GA		10849358
AT3G14440	ABA, ethylene	Hormone biosynthesis	11532178
AT2G29090	ABA, ethylene	Hormone metabolism	15044947
AT5G52310	ABA, ethylene	Hormone signal transduction	8148648, 8437577
AT2G16720	ABA, ethylene, GA, JA, SA		16463103
AT1G71030	ABA, ethylene, GA, JA, SA		16463103
AT4G05100	ABA, ethylene, JA		16258012
AT4G34990	ABA, ethylene, JA, SA		16463103
AT2G47190	ABA, ethylene, SA		12509522
AT4G25000	ABA, GA		17324226
AT5G06100	ABA, GA		17217461
AT5G60890	ABA, GA, JA, SA		16463103
AT5G54230	ABA, SA		16463103
AT5G13380	auxin
AT5G66260	auxin
AT5G04190	auxin	Hormone signal transduction	20071603
AT1G10210	auxin		8130795
AT1G18350	auxin		16377756
AT4G12410	auxin
AT2G26740	auxin		7920716
AT1G49010	auxin	auxin, GA, JA, SA	16463103
AT1G29490	auxin
AT4G32280	auxin	Hormone signal transduction	19329488
AT4G34750	auxin
AT4G36740	auxin		15567172
AT2G21210	auxin
AT4G00880	auxin
AT4G13790	auxin
AT4G29080	auxin		12036262
AT1G70940	auxin	Hormone transportion	11845211, 15635403
AT3G16350	auxin, ethylene, GA, JA		16463103
AT3G23250	auxin, ethylene, JA		16463103
AT4G11280	auxin, ethylene, JA		10080689
AT5G07700	auxin, JA		16463103
AT1G19180	auxin, JA	Hormone signal transduction	19575013
AT3G10520	cytokinin
AT1G67710	cytokinin		16227453
AT1G69040	cytokinin		12481063
AT3G16770	cytokinin, ethylene		16212609
AT2G31230	ethylene		9687012
AT1G28370	ethylene		9687012
AT2G44840	ethylene		9687012
AT4G17490	ethylene		9687012
AT1G18330	ethylene		16463103
AT1G73500	ethylene	Hormone signal transduction	18273012
AT1G53170	ethylene		9687012
AT5G47220	ethylene		9687012
AT3G23230	ethylene		9687012
AT5G35220	ethylene		15659096
AT5G52300	ethylene, ABA	Hormone response	19253305
AT1G12610	ethylene, GA	Hormone response	19253305
AT5G64900	ethylene, JA		16785434
AT1G69530	GA		17449805
AT1G74670	GA		11598220
AT5G17490	GA	Hormone signal transduction	11118137
AT1G30040	GA		10200325
AT2G06050	GA, JA	Hormone signal transduction	19325888
AT5G07690	GA, JA, SA		16463103
AT1G72260	JA		9824308
AT2G34600	JA		17637677
AT5G13220	JA		17637677
AT3G25760	JA		11891244
AT3G15500	JA		11118137
AT5G05580	JA	Hormone biosynthesis	7846164
AT1G17380	JA		17637677
AT1G70700	JA		17637677
AT3G45140	JA	Hormone biosynthesis	7567995
AT1G28480	JA		17397508
AT5G24770	JA		11340179
AT3G16470	JA
AT2G24210	JA		16021335
AT1G20510	JA		16963437
AT1G72450	JA		17637677
AT3G25770	JA		11891244
AT5G24780	JA		11340179
AT1G74950	JA		17637677
AT1G07640	JA		16740150
AT2G39770	JA		16262714
AT5G42650	JA	Hormone biosynthesis	12100478
AT1G19570	JA		16262714
AT1G79180	JA, SA		16463103
AT3G49690	SA		16463103
AT5G01600	SA	Hormone signal transduction	19448037
AT1G07745	SA	Hormone signal transduction	17360504
AT1G21250	SA		16307367
AT1G68320	SA		16463103
AT4G39030	SA	Hormone transportion	11826312, 9090877, 10449575, 9611172, 8725243
AT4G18470	SA	Hormone signal transduction	10458608
AT4G12470	SA	Hormone signal transduction	19342588
AT3G61190	SA		17018034
AT2G41010	SA		15086802
AT4G25480	SA	Hormone signal transduction	19618250
ABA	ABSICIC ACID
GA	GIBERELLIC ACID
JA	JASMONIC ACID
SA	SALICYLIC ACID

## Sheet: Apo-1_DOWN_HORMONE
Arabidopsis homologues of the stress-responsive genes involved in hormonal regulation down-regulated in the apomictic Boechera Apo-1
Arabidopsis Locus ID	Related Hormone	Function category	PMID
AT2G14580	ethylene		11725949
AT5G01540	ABA	Hormone signal transduction	18987212
AT4G22880	JA		16021335
AT4G39950	auxin	Hormone biosynthesis	19263076
AT2G36270	ABA	Hormone signal transduction	10760627
AT1G16510	auxin
AT3G09940	JA		16262714
AT5G19880	ethylene
AT1G48660	auxin
AT2G16580	auxin
AT5G22570	SA	Hormone signal transduction	19304931
AT1G64280	SA	Hormone signal transduction	9019406, 8725243, 12244227, 11607555, 909085
AT2G05520	ABA, ethylene, SA		2152168
AT5G44420	ethylene		8989885
AT5G50760	auxin
AT1G15580	auxin		12036262
AT2G03760	brassinosteroid	Hormone biosynthesis	17039368
AT3G56400	JA	Hormone signal transduction	14742872
AT5G37770	ABA, auxin		16113225
AT5G51810	GA	Hormone biosynthesis	7604047
AT3G03850	auxin	Hormone signal transduction	19329488
AT5G06650	cytokinin
AT1G48670	auxin
AT2G23170	auxin
AT3G15540	auxin	Hormone signal transduction	14729917
AT2G46410	JA		16463103
AT4G21410	ABA		16258012
AT3G61900	auxin
AT1G24190	ABA		15994908
AT1G59500	auxin
AT2G47000	auxin	Hormone transportion	17557805
AT5G53160	ABA	Hormone receptor	19874541
AT5G07580	ethylene		9687012
AT5G57560	auxin		7580251
AT1G77120	ethylene	Hormone response	19253305
AT4G30270	GA
AT4G16890	auxin		17919906
AT2G01200	auxin		12036262
AT1G56650	JA		16463103
AT4G38850	auxin	Hormone signal transduction	19329488
AT1G75830	ethylene	Hormone signal transduction	19625635
AT2G04450	SA	Hormone signal transduction	20181750
AT2G02950	auxin	Hormone signal transduction	20071603
AT4G15910	ABA		7823904
AT5G59310	ABA		10940464
AT3G59060	ethylene		18065691
AT3G26830	ABA		16258012
AT4G08950	Brassinosteroid	Hormone signal transduction	19216774
AT1G74650	GA		16463103
AT5G13930	auxin	Hormone transportion	1510039917557800
AT2G44080	brassinosteroid		16824178
AT1G10470	cytokinin	Hormone signal transduction	14973166
AT5G25610	ABA
AT5G62470	ABA, auxin, SA, ethylene, GA, JA	Hormone signal transduction	19625633
AT3G05120	GA	Hormone receptor	16709201
AT3G12830	auxin
AT3G09600	ABA, auxin, ethylene, GA, JA, SA		16463103
AT3G48090	SA	Hormone signal transduction	10077677, 8953768, 9707643
AT5G47370	auxin		12492842
AT3G11240	ABA	Hormone signal transduction	19255443
AT3G28910	Brassinosteroid	Hormone signal transduction	19170933
AT2G28350	auxin	Hormone signal transduction	16006581
AT2G30250	ABA	Hormone signal transduction	18839316
AT3G02850	ABA		9741629
AT1G29420	auxin
AT2G31180	auxin		16463103
AT3G48100	cytokinin	Hormone signal transduction	14973166
AT1G72360	ethylene		9687012
AT4G37390	auxin	Hormone metabolism	14756757
AT5G54490	auxin		12857841
AT3G48920	SA		16463103
AT3G02885	GA
AT5G14920	GA
AT1G76930	ABA, JA, SA		10333585
AT2G06010	SA		12887587
AT2G26690	JA		16021335
AT4G25560	SA		16463103
AT2G25000	SA		12602888
AT5G27420	ABA		16258012
AT4G23260	ABA		16258012
AT5G01810	ABA		12194854
AT3G28210	ABA		16258012
ABA	ABSICIC ACID
GA	GIBERELLIC ACID
JA	JASMONIC ACID
SA	SALICYLIC ACID
