# Supplementary material for: Depletion of Key Meiotic Genes and Transcriptome-Wide Abiotic Stress Reprogramming Mark Early Preparatory Events Ahead of Apomeiotic Transition
Source: Front Plant Sci. 2016 Oct 26;7:1539. doi: 10.3389/fpls.2016.01539 (PMC5080521; doi:10.3389/fpls.2016.01539)
Supplement: Supplementary file 3 [file Table_3.XLSX]

## Sheet: meiotic_genes
SUPPLEMENTARY TABLE 3. Homologues of the Boechera meiotic genes identified in this study are likely epigenetically regulated in Arabidopsis seedlings
Arabidopsis Locus ID	Locus Name	DNA methylation target	Small RNA target	H3K9me2 methylation target	H3K9me3 methylation Target	H3K27me3 methylation	Ovules Apo1 vs Sex11
I. Down-regulated in Apo-1
AT1G67370	ASYNAPTIC 1 (ASY1)	B	(B)	N	N	N	Down
AT3G20475	MUTS-HOMOLOGUE 5 (MSH5)	P,B	N	P	N	N	Down
AT3G52115	GAMMA RESPONSE GENE 1 (GR1)	N	N	N	N	N	Down
AT4G14180	PUTATIVE RECOMBINATION INITIATION DEFECT 1 (PRD1)	(P),B	(B)	(B)	Y	N	=
AT4G35520	MUTL PROTEIN HOMOLOG 3 (MLH3)	P,B	P	P	N	N	Down
AT5G57880	MULTIPOLAR SPINDLE 1 (MPS1)	N	(B)	N	N	N	Down
II. Upregulated in Apo-1
AT3G27730	ROCK-N-ROLLERS (RCK)	P,B	(B)	N	N	N	Up
AT4G00020	BREAST CANCER 2 LIKE 2A (BRCA2(IV))	C,D	(B),D	B,C,D	Y	N	Up
AT4G17380	MUTS-LIKE PROTEIN 4 (MSH4)	(B)	N	N	N	N	Up
AT5G01630	BRCA2-LIKE B (BRCA2B)	(B)	(B)	A,B,C	N	N	=
AT5G57450	HOMOLOG OF X-RAY REPAIR CROSS COMPLEMENTING 3 (XRCC3) (XRCC3)	C	N	P	N	N	Up
DNA methylation target	PMID - 23313553, 22792077, 24336224		http://genomes.mcdb.ucla.edu/AthBSseq/
Small RNA target	PMID - 22647529 ??		http://genomes.mcdb.ucla.edu/AthBSseq/
H3K27 meth. target	PMID - 17439305, 17542647
H3K9m2 meth. target	PMID - 17542647, 23209430
H3K9me3 meth. target	PMID - 17542647
Y - yes
N - no
P - promoter
A - 5`UTR
B - gene body
C - 3`UTR
D - 3`flanking region
( ) - very low/possible
+ - very high
1	unpublished RNA-seq data (Shah et al)
Apo1	B. gunnisoniana (Apo-1)
Sex1	B. stricta (Sex-1)
