# Supplementary material for: Depletion of Key Meiotic Genes and Transcriptome-Wide Abiotic Stress Reprogramming Mark Early Preparatory Events Ahead of Apomeiotic Transition
Source: Front Plant Sci. 2016 Oct 26;7:1539. doi: 10.3389/fpls.2016.01539 (PMC5080521; doi:10.3389/fpls.2016.01539)
Supplement: Supplementary file 4 [file Table_4.XLSX]

## Sheet: NACs
SUPPLEMENTARY TABLE 4. Homologues of the Boechera NAC transcription factors identified in this study are likely epigenetically regulated in Arabidopsis seedlings, and are also expressed in discrete female germline cell types both in Arabidopsis and Boechera
								Arabidopsis transcriptome [Presence (P) or Absence (A) calls]																	Boechera transcriptome [Presence (P) or Absence (A) calls]
Arabidopsis locus ID	Locus name		DNA methylation target	Small RNA target	H3K9me2 target	H3K9me3 methylation Target	H3K27me3 methylation target	MMC-At-1	MMC-At-2	MMC-At-3	MMC-At-4	NUC-At-1	NUC-At-2	NUC-At-3	NUC-At-4	EGG-At-1	EGG-At-2	EGG-At-3	OVARY-EARLY-At-1	OVARY-EARLY-At-2	OVARY-EARLY-At-2	OVARY-LATE-At-1	OVARY-LATE-At-2	OVARY-LATE-At-3	MMC-Apo1-1	MMC-Apo1-2	NUC-Apo1-1	NUC-Apo1-2	egg_cell-Apo1-1	FLORAL-BUDS-Apo11	Ovules Apo1 vs Sex12
I. Upregulated in Apo-1
AT4G28530	NAC074		N	N	N	N	P,B	A	A	A	A	A	A	A	A	A	A	A	A	A	A	A	A	A	A	A	A	A	A	P	Down
AT1G69490	NAC-LIKE, ACTIVATED BY AP3/PI (NAP)		N	N	N	N	N	P	A	A	A	A	A	A	A	A	A	P	A	A	P	P	P	P	A	A	A	A	A	P	Up
AT3G15500	NAC055		N	A,(B)	N	N	N	A	A	A	A	A	A	A	A	A	A	P	A	A	A	A	A	A	A	A	A	A	A	P	Up
AT1G76420	CUP SHAPED COTYLEDON3 (CUC3)		N	B	N	N	A	A	A	A	A	A	A	A	A	A	A	A	P	P	P	P	P	P	A	A	A	A	A	P	Up
AT2G46770	NAC043		(D+)	(D+)	(A)	N	A,B,C,D	A	A	A	A	A	P	A	A	A	A	A	A	A	A	A	A	A	A	A	A	A	A	P	Up
AT4G27410	RESPONSIVE TO DESICCATION 26 (RD26)		N	B,C	N	N	N	A	A	A	A	A	A	A	A	A	P	P	P	P	P	P	P	P	A	A	A	A	A	P	Up
AT5G17260	NAC086		N	(P)	N	N	B	A	A	A	A	A	A	A	A	A	A	A	A	A	A	A	A	A	A	A	A	A	A	A?	Down
AT3G44290	NAC060		B	(B)	(B)	N	N	x	x	x	x	x	x	x	x	x	x	x	x	x	x	x	x	x	x	x	x	x	x	x	Up
AT5G53950	CUC2		N	B	N	N	P,A,B,C,D	A	A	A	A	P	A	A	A	A	A	A	P	P	P	P	P	P	A	A	A	A	A	P	Up
AT5G64060	NAC103		B	N	N	N	N	P	P	P	P	P	P	P	P	A	P	P	P	P	P	P	P	P	P	P	P	P	P	P	Up
AT1G52890	NAC019		N	B,D	(N)	N	B	A	A	A	A	A	A	A	A	A	A	P	A	A	P	P	P	P	A	A	A	A	A	P	Up
AT1G01720	NAC002		N	A;B;C;D	P,D	N	N	A	A	P	A	P	A	P	A	A	A	A	P	P	P	P	P	P	P	P	A	A	P		Up
AT5G66300	NAC105		A	(B)	N	N	P,A,B,C	A	A	A	A	A	A	A	A	A	A	A	A	A	A	A	A	A	A	A	A	A	A		Down
AT1G77450	NAC032		N	N	N	N	N	A	A	A	P	A	A	P	A	A	A	A	A	A	P	P	P	P	A	P	A	A	P	P	Up
AT2G27300	NTM1-LIKE 8 (NTL8)		N (P)	(P,B)	N	N	N	A	A	A	A	A	A	A	A	A	A	A	A	A	A	A	A	A	A	A	A	A	A	P	Up
AT5G07680	NAC080		N	N	(P)	N	N	A	A	A	A	A	A	A	A	A	A	A	A	A	A	A	A	A	A	A	A	A	A	P	Down
AT3G18400	NAC058		N	N	(P)	N	B,C,D	A	A	A	A	A	A	A	A	A	A	A	A	A	A	A	A	A	A	A	A	A	A	A	N.E
AT5G56620	NAC099		N	N	(P)	N	P,A,B	A	A	A	A	A	A	A	A	A	A	A	A	A	A	A	A	A	A	A	A	A	A	P	Down
AT2G24430	NAC038		(B)	B	N	N	P,A	A	A	A	A	A	A	A	A	A	P	A	A	A	A	A	A	A	A	A	A	A	A	A	N.E
AT5G61430	NAC100		N	B	A,C	N	N	A	A	A	A	P	P	P	P	A	P	P	A	A	A	A	A	A	A	A	A	P	A	P	N.E
AT1G32510	NAC011		N	N	N	N	N	x	x	x	x	x	x	x	x	x	x	x	x	x	x	x	x	x	x	x	x	x	x	A	N.E
AT1G02250	NAC005		N	(B)	N	N	N	A	A	A	A	A	A	A	A	A	A	A	A	A	A	A	A	A	A	A	A	A	A	P	Up
II. Down-regulated in Apo-1
AT1G01010	NAC001		N	B	N	N	N	A	A	A	A	A	A	A	P	A	A	A	A	A	A	A	A	A	A	A	A	A	A	P	Up
AT1G26870	NAC009		N	N	N	N	P,A,B	A	A	A	A	A	A	A	A	A	A	A	A	A	A	A	A	A	A	A	A	A	A	A	N.E
AT1G32770	NAC012		N	N	N	N	B,D	A	A	A	A	A	A	A	A	A	A	A	A	A	A	A	A	A	A	A	A	A	A	A	N.E
AT1G33280	NAC015		N	N	(B)	N	P,A,B	A	A	A	A	A	A	A	A	A	A	A	A	A	A	A	A	A	A	A	A	A	A	P	Down
AT1G52880	NO APICAL MERISTEM (NAM)		N	(B)	(B)	N	N	A	A	A	A	P	P	P	P	A	P	P	P	P	P	P	P	P	A	A	A	A	A	P	Up
AT2G17040	NAC036		N	(B)	(P)	N	N	A	A	A	A	A	A	A	A	A	A	A	A	A	A	A	A	A	A	A	A	A	A	P	Up
AT2G33480	NAC041		N	B,C	N	N	N	A	A	A	A	A	A	A	A	A	A	P	P	P	P	P	P	P	A	A	A	A	A	P	Up
AT2G43000	NAC042		N	N	N	N	(B)	A	A	A	A	A	A	A	A	A	P	P	A	A	A	A	A	A	A	A	A	A	A	P	Up
AT3G12977	NAC-like		N	N	N	N	N	x	x	x	x	x	x	x	x	x	x	x	x	x	x	x	x	x	x	x	x	x	x	x	Down
AT3G15510	NAC056		N	B	N	N	(B)	A	P	P	P	P	P	P	P	P	P	P	A	A	A	A	A	A	A	A	P	A	P	P	Down
MMC	Megaspore Mother Cell
At	Arabidopsis thaliana
NUC	Nucellar tissue surrounding MMC
Apo1	B. gunnisoniana (Apo-1)
1	Based on the NCBI blast score
P	Present in the transcriptome
A	Absent in the transcriptome
2	unpublished RNA-seq data (Shah et al)
Sex1	B. stricta (Sex-1)
x	probe unavailable in the microarray
References (PMID)	25010342, 21949639, 20226671, 22291893, 16299181
DNA methylation target1	PMID - 23313553, 22792077, 24336224		http://genomes.mcdb.ucla.edu/AthBSseq/
Small RNA target	PMID - 22647529 ??		http://genomes.mcdb.ucla.edu/AthBSseq/
H3K27 methylation target2	PMID - 17439305, 17542647
H3K9m2 methylation Target 3	PMID - 17542647, 23209430
H3K9me3 methylation Target4	PMID - 17542647
Y - yes
N - no
P - promoter
A - 5`UTR
B - gene body
C - 3`UTR
D - 3`flanking region
( ) - very low/possible
+ - very high
