# Supplementary material for: Depletion of Key Meiotic Genes and Transcriptome-Wide Abiotic Stress Reprogramming Mark Early Preparatory Events Ahead of Apomeiotic Transition
Source: Front Plant Sci. 2016 Oct 26;7:1539. doi: 10.3389/fpls.2016.01539 (PMC5080521; doi:10.3389/fpls.2016.01539)
Supplement: Supplementary file 5 [file Table_5.XLSX]

## Sheet: primers
SUPPLEMENTARY TABLE 5. Primers used in this study.
Gene homologue	Primers		Sequence
ASY1	OK447-f	Forward	CTG CAG TCT GAT TGG CTT CA
	OK448-r	Reverse	TCC AAA GGA GGG GAA ACC TA
MPS1	OK455-f	Forward	AGC GGC TTT GGA AGA AAG AA
	OK456-r	Reverse	CCC GGA AAG ATG TGA TCT GA
JAZ9	OK647-f	Forward	GGC GGA TCA GTT CCT TTA GC
	OK648-r	Reverse	CGC TAA CAT TTC CGG CGT AG
ZML1	OK637-f	Forward	GCA GCG TAA GAA AGG TCA GTT CA
	OK638-r	Reverse	CCT TCT ACG GCC CAG CTC T
NAC19	OK635-f	Forward	GGA GGA GGA AGT CGA GAG C
	OK636-r	Reverse	ACT TGC CCC GAA TAC CCA AAC
NAC55	OK459-f	Forward	TCC GAG TCT CCG TTA TGG TG
	OK460-r	Reverse	CGT TAA CCG GGT CGA CAC TA
NAC32	OK649-f	Forward	TGT CCA CCG GAA TCT GTG AC
	OK650-r	Reverse	AAC CGA CCG TTG CTA CAC GT
LEA28	OK639-f	Forward	GGC AGG TGG TAT GAC GGA CAA
	OK640-r	Reverse	GCA GCT CCT TGT GCC TTC TC
LEA30	OK645-f	Forward	GCT AAA CGC AAA GCG GGA CAT
	OK646-r	Reverse	TCA ACT TCT CCG CCT TCT CC
RAB18	OK467-f	Forward	CGT CTT ACC AGA ACC GTC CA
	OK468-r	Reverse	CAC CAG TCC CGT AAC CTC CT
